# Supplementary material for: Cryo-EM demonstrates the in vitro proliferation of an ex vivo amyloid fibril morphology by seeding
Source: Nat Commun. 2022 Jan 10;13:85. doi: 10.1038/s41467-021-27688-5 (PMC8748726; doi:10.1038/s41467-021-27688-5)
Supplement: Supplementary file 3 — Source Data [file 41467_2021_27688_MOESM3_ESM.xlsx]

## Sheet: Figure 2
Figure 2
Time-resolved ThT fibrillation kinetics																morphological measurements
	fluorescent intensity raw data of								normalized fluorescent intensity of
	unseeded invitro fibrils			seeded in vitro fibrils					unseeded invitro fibrils			seeded in vitro fibrils				ex vivo fibril morphology I		major seeded in vitro fibrils		minor seeded in vitro fibrils		unseeded in vitro fibril morphology i
time [h]	sample 1	sample 2	sample 3	sample 1	sample 2	sample 3		time [h]	sample 1	sample 2	sample 3	sample 1	sample 2	sample 3		pitch [nm]	width [nm]	pitch [nm]	width [nm]	pitch [nm]	width [nm]	pitch [nm]	width [nm]
0.5	424	419	417	1864	1697	1686		0.5	0.00910552	0.0210843	0.0223602	0	0	0		155.2	12.1	152.6	11.4	97.8	7.8	80.4	9.2
1	424	414	417	2365	2222	1911		1	0.009106	0.016064	0.02236	0.111656	0.121472	0.056377		151.4	11.3	149.2	12.2	99.6	8.1	79.6	9.3
1.5	418	413	408	2582	2437	2291		1.5	0.005892	0.01506	0.01118	0.160018	0.171217	0.151591		149	12.3	155.4	11.4	97.7	8.3	78.7	9.3
2	417	412	403	2698	2652	2742		2	0.005356	0.014056	0.004969	0.18587	0.220963	0.264595		147.8	12.1	148.4	11.6	101.8	7.9	79.8	8.7
2.5	414	400	404	3213	3072	2810		2.5	0.003749	0.002008	0.006211	0.300646	0.31814	0.281634		149.4	12.1	152.6	12.1	101.2	7.9	78.2	9
3	414	406	409	3607	3151	3157		3	0.003749	0.008032	0.012422	0.388456	0.336418	0.368579		151.6	12.2	146.4	12.3	98.9	8.1	79.8	8.6
3.5	407	399	400	3567	3318	3213		3.5	0	0.001004	0.001242	0.379541	0.375058	0.382611		153.4	12.6	153.2	11.6	97.5	8.2	82.3	8.9
4	418	398	400	3762	3501	3373		4	0.005892	0	0.001242	0.423	0.417399	0.422701		155.6	11.7	153	11.8	97	8	79.3	9.7
4.5	413	403	399	3964	3814	3742		4.5	0.003214	0.00502	0	0.468019	0.48982	0.515159		154	11.8	153.6	12.2	97.1	7.6	79.4	9.4
5	419	403	405	4215	4047	4045		5	0.006427	0.00502	0.007453	0.523958	0.54373	0.59108		154.6	11.5	151.2	12.1	99.5	7.7	79.2	9.4
5.5	409	400	401	4699	4303	4158		5.5	0.001071	0.002008	0.002484	0.631825	0.602962	0.619394		148.2	11.7	151.6	11.6	98.2	8.8	86.1	9.1
6	417	408	408	4858	4623	4442		6	0.005356	0.01004	0.01118	0.667261	0.677001	0.690554		153	12.5	155.6	12.1	98.3	8.2	76.3	10.2
6.5	432	409	411	5180	4930	4623		6.5	0.01339	0.011044	0.014907	0.739024	0.748033	0.735906		148.6	11.6	153.2	11.3	99.5	7.6	76.2	9
7	476	411	415	5395	4999	4888		7	0.036958	0.013052	0.019876	0.78694	0.763998	0.802305		153	11.3	154.8	11.9	101.5	8.9	89	10.1
7.5	517	417	414	5649	5333	5134		7.5	0.058918	0.019076	0.018634	0.843548	0.841277	0.863944		154.6	11.2	150	12	98.5	8.7	80.8	9.6
8	551	419	413	5706	5619	5295		8	0.077129	0.021084	0.017391	0.856251	0.90745	0.904285		152.6	11.8	149.6	12.1	98.4	8.3	77.6	8.9
8.5	594	432	418	6046	5563	5343		8.5	0.100161	0.034137	0.023602	0.932026	0.894493	0.916312		149	11.7	148.8	12.3	97.3	8.6	79.3	10
9	655	431	431	6041	5692	5446		9	0.132833	0.033133	0.039752	0.930912	0.924341	0.94212		151.4	11.8	149.6	11.4	99.6	8.8	79.4	9.2
9.5	708	441	436	6252	5823	5518		9.5	0.161221	0.043173	0.045963	0.977936	0.954651	0.96016
10	766	454	448	6077	5818	5592		10	0.192287	0.056225	0.06087	0.938935	0.953494	0.978702
10.5	831	464	451	6102	5711	5488		10.5	0.227102	0.066265	0.064596	0.944506	0.928737	0.952643
11	887	479	461	6351	5720	5613		11	0.257097	0.081325	0.077019	1	0.930819	0.983964
11.5	962	490	471	6195	5813	5649		11.5	0.297268	0.092369	0.089441	0.965233	0.952337	0.992984
12	1013	512	486	6205	5885	5662		12	0.324585	0.114458	0.108075	0.967462	0.968996	0.996242
12.5	1092	527	493	6152	5795	5400		12.5	0.366899	0.129518	0.11677	0.95565	0.948172	0.930594
13	1189	555	512	6203	5946	5677		13	0.418854	0.157631	0.140373	0.967016	0.98311	1
13.5	1271	576	528	6279	5903	5573		13.5	0.462775	0.178715	0.160248	0.983954	0.973161	0.973941
14	1353	601	545	6092	5855	5478		14	0.506695	0.203815	0.181366	0.942278	0.962055	0.950138
14.5	1456	634	570	6232	6019	5658		14.5	0.561864	0.236948	0.212422	0.973479	1	0.995239
15	1532	679	591	6137	5986	5551		15	0.602571	0.282129	0.238509	0.952307	0.992365	0.968429
15.5	1610	715	609	6233	5860	5402		15.5	0.644349	0.318273	0.26087	0.973702	0.963211	0.931095
16	1678	746	642	5913	5812	5465		16	0.680771	0.349398	0.301863	0.902385	0.952106	0.94688
16.5	1744	784	671	6126	5784	5459		16.5	0.716122	0.38755	0.337888	0.949855	0.945627	0.945377
17	1809	821	703	6058	5791	5471		17	0.750937	0.424699	0.37764	0.9347	0.947247	0.948384
17.5	1879	837	728	6311	5598	5463		17.5	0.788431	0.440763	0.408696	0.991085	0.902591	0.946379
18	1966	885	757	6153	5787	5371		18	0.835029	0.488956	0.44472	0.955873	0.946321	0.923327
18.5	2015	933	792	6193	5706	5393		18.5	0.861275	0.537149	0.488199	0.964787	0.92758	0.92884
19	2086	957	819	6179	5449	5460		19	0.899304	0.561245	0.521739	0.961667	0.868117	0.945628
19.5	2130	1011	866	5944	5739	5366		19.5	0.922871	0.615462	0.580124	0.909294	0.935215	0.922075
20	2178	1069	902	6012	5611	5331		20	0.948581	0.673695	0.624845	0.924448	0.905599	0.913305
20.5	2201	1123	931	5924	5686	5280		20.5	0.9609	0.727912	0.66087	0.904836	0.922952	0.900526
21	2214	1174	978	5965	5587	5241		21	0.967863	0.779116	0.719255	0.913974	0.900046	0.890754
21.5	2260	1228	1022	5833	5627	5211		21.5	0.992501	0.833333	0.773913	0.884555	0.909301	0.883237
22	2264	1273	1073	5974	5547	5279		22	0.994644	0.878514	0.837267	0.915979	0.890791	0.900276
22.5	2258	1308	1111	5840	5775	5205		22.5	0.99143	0.913655	0.884472	0.886115	0.943545	0.881734
23	2263	1325	1136	5754	5755	5221		23	0.994108	0.930723	0.915528	0.866949	0.938917	0.885743
23.5	2254	1353	1158	5755	5602	5255		23.5	0.989288	0.958835	0.942857	0.867172	0.903517	0.894262
24	2270	1361	1189	5902	5576	5064		24	0.997858	0.966867	0.981366	0.899933	0.897501	0.846404
24.5	2266	1377	1191	5865	5544	5273		24.5	0.995715	0.982932	0.983851	0.891687	0.890097	0.898772
25	2267	1382	1189	5651	5550	5098		25	0.996251	0.987952	0.981366	0.843994	0.891485	0.854924
25.5	2274	1394	1195	5704	5550	5061		25.5	1	1	0.98882	0.855806	0.891485	0.845653
26	2272	1394	1196	5667	5432	5248		26	0.998929	1	0.990062	0.84756	0.864183	0.892508
26.5	2261	1384	1195	5565	5618	5013		26.5	0.993037	0.98996	0.98882	0.824827	0.907219	0.833626
27	2264	1390	1194	5451	5381	5030		27	0.994644	0.995984	0.987578	0.799421	0.852383	0.837885
27.5	2226	1389	1204	5611	5469	5161		27.5	0.97429	0.99498	1	0.835079	0.872744	0.870709
28	2231	1386	1183	5348	5531	5132		28	0.976968	0.991968	0.973913	0.776465	0.887089	0.863443
28.5	2250	1391	1174	5140	5542	5065		28.5	0.987145	0.996988	0.962733	0.730109	0.889634	0.846655
29	2234	1387	1178	5179	5502	5009		29	0.978575	0.992972	0.967702	0.738801	0.880379	0.832623
29.5	2236	1389	1185	5042	5612	5016		29.5	0.979646	0.99498	0.976398	0.708268	0.905831	0.834377
30	2227	1391	1185	5114	5440	5036		30	0.974826	0.996988	0.976398	0.724315	0.866034	0.839389
30.5	2214	1381	1188	5004	5533	4968		30.5	0.967863	0.986948	0.980124	0.699799	0.887552	0.82235
31	2205	1385	1181	5046	5395	5005		31	0.963042	0.990964	0.971429	0.70916	0.855622	0.831621
31.5	2209	1387	1177	4982	5380	4865		31.5	0.965185	0.992972	0.96646	0.694896	0.852152	0.796542
32	2210	1382	1176	4866	5454	4888		32	0.96572	0.987952	0.965217	0.669044	0.869273	0.802305
32.5	2204	1371	1164	4744	5370	4800		32.5	0.962507	0.976908	0.950311	0.641854	0.849838	0.780256
33	2194	1386	1169	4787	5503	4874		33	0.957151	0.991968	0.956522	0.651437	0.880611	0.798797
33.5	2188	1362	1166	4538	5355	4856		33.5	0.953937	0.967871	0.952795	0.595944	0.846367	0.794287
34	2186	1365	1165	4646	5475	4759		34	0.952866	0.970884	0.951553	0.620013	0.874132	0.769982
34.5	2166	1371	1155	4633	5343	4934		34.5	0.942153	0.976908	0.93913	0.617116	0.843591	0.813831
35	2187	1361	1157	4611	5253	4869		35	0.953401	0.966867	0.941615	0.612213	0.822767	0.797544
35.5	2173	1356	1157	4403	5343	4858		35.5	0.945903	0.961847	0.941615	0.565857	0.843591	0.794788
36	2156	1354	1165	4418	5293	4704		36	0.936797	0.959839	0.951553	0.5692	0.832022	0.756201
36.5	2167	1357	1163	4327	5351	4658		36.5	0.942689	0.962851	0.949068	0.548919	0.845442	0.744676
37	2148	1335	1170	4355	5319	4773		37	0.932512	0.940763	0.957764	0.555159	0.838038	0.77349
37.5	2137	1346	1160	4470	5275	4702		37.5	0.92662	0.951807	0.945342	0.580789	0.827857	0.7557
38	2153	1356	1161	4234	5167	4708		38	0.93519	0.961847	0.946584	0.528193	0.802869	0.757204
38.5	2120	1339	1162	4265	5179	4661		38.5	0.917515	0.944779	0.947826	0.535101	0.805646	0.745427
39	2122	1346	1160	4230	5196	4727		39	0.918586	0.951807	0.945342	0.527301	0.809579	0.761964
39.5	2110	1340	1154	4166	5175	4590		39.5	0.912159	0.945783	0.937888	0.513038	0.80472	0.727637
40	2102	1338	1154	4139	5137	4517		40	0.907874	0.943775	0.937888	0.50702	0.795928	0.709346
40.5	2096	1331	1148	4169	5058	4555		40.5	0.90466	0.936747	0.930435	0.513706	0.777649	0.718867
41	2085	1331	1150	4228	5061	4628		41	0.898768	0.936747	0.932919	0.526855	0.778343	0.737159
41.5	2087	1317	1141	4127	4997	4462		41.5	0.899839	0.922691	0.921739	0.504346	0.763535	0.695565
42	2094	1318	1141	4014	4930	4555		42	0.903589	0.923695	0.921739	0.479162	0.748033	0.718867
42.5	2086	1324	1145	3969	5015	4537		42.5	0.899304	0.929719	0.926708	0.469133	0.7677	0.714357
43	2073	1310	1144	4043	5085	4536		43	0.892341	0.915663	0.925466	0.485625	0.783896	0.714107
43.5	2085	1314	1133	3843	4920	4513		43.5	0.898768	0.919679	0.911801	0.441052	0.74572	0.708344
44	2074	1321	1132	3915	4861	4558		44	0.892876	0.926707	0.910559	0.457098	0.732068	0.719619
44.5	2082	1311	1137	3946	4853	4611		44.5	0.897161	0.916667	0.91677	0.464007	0.730217	0.732899
45	2073	1305	1132	3909	4924	4398		45	0.892341	0.910643	0.910559	0.455761	0.746645	0.679529
45.5	2068	1311	1130	3881	4837	4462		45.5	0.889663	0.916667	0.908075	0.449521	0.726516	0.695565
46	2043	1305	1143	3850	4922	4362		46	0.876272	0.910643	0.924224	0.442612	0.746182	0.670509
46.5	2060	1292	1119	3693	4791	4450		46.5	0.885378	0.89759	0.89441	0.407622	0.715872	0.692558
47	2066	1289	1121	3748	4871	4388		47	0.888591	0.894578	0.896894	0.41988	0.734382	0.677023
47.5	2056	1293	1114	3599	4912	4484		47.5	0.883235	0.898594	0.888199	0.386673	0.743869	0.701077
48	2054	1281	1122	3776	4826	4367		48	0.882164	0.886546	0.898137	0.42612	0.72397	0.671761

## Sheet: Figure 3
Figure 3
Relative abundance
	seeded in vitro fibrils
		count on cryo-TEM images	abundance [%]
	major morphology	3395	98.38
	minor morphology	55	1.62

## Sheet: Figure 5
Figure 5
	Black rectangles represent croped areas shown in Figure 5

## Sheet: Supplementary Figure 1
Supplementary Figure 1
	FSC half-maps							FSC model-map
								Unmasked		Masked
	Resolution (A-1)	Correlation Coefficient						Resolution (A-1)	Correlation Coefficient	Resolution (A-1)	Correlation Coefficient
	0.001001	1						0.0376613	0.528156	0.0398353	0.584584
	0.00320513	1						0.0491256	0.52815	0.0504245	0.58294
	0.00641026	0.999998						0.0569878	0.523924	0.0578398	0.579996
	0.00961538	0.999992						0.0624377	0.521879	0.0631939	0.577373
	0.0128205	0.999987						0.0676912	0.5274	0.0683955	0.578986
	0.0160256	0.999982						0.0722488	0.528583	0.0727874	0.581921
	0.0192308	0.999956						0.0760236	0.528984	0.0765553	0.580276
	0.0224359	0.999947						0.0792698	0.52723	0.0796777	0.580415
	0.025641	0.999952						0.0824023	0.525024	0.0828905	0.578942
	0.0288462	0.999925						0.085809	0.526533	0.0861733	0.576038
	0.0320513	0.999866						0.0883051	0.521031	0.0887593	0.572886
	0.0352564	0.999849						0.0913862	0.519832	0.0917041	0.572601
	0.0384615	0.999852						0.0936334	0.516178	0.0939461	0.568081
	0.0416667	0.999835						0.0957431	0.51552	0.0960582	0.567081
	0.0448718	0.999782						0.0980019	0.514966	0.0983066	0.566839
	0.0480769	0.999657						0.100214	0.509637	0.100525	0.562816
	0.0512821	0.999389						0.102272	0.508727	0.102512	0.562242
	0.0544872	0.999037						0.104241	0.509101	0.10457	0.561765
	0.0576923	0.998744						0.106387	0.507714	0.106642	0.55839
	0.0608974	0.99878						0.108259	0.503973	0.108524	0.555253
	0.0641026	0.998625						0.109995	0.506914	0.110217	0.555987
	0.0673077	0.998879						0.111602	0.511724	0.111818	0.558559
	0.0705128	0.999209						0.113252	0.51241	0.1135	0.558426
	0.073718	0.999187						0.114921	0.512344	0.11512	0.557374
	0.0769231	0.999388						0.116189	0.511191	0.116394	0.555069
	0.0801282	0.999592						0.117982	0.512642	0.118242	0.555044
	0.0833333	0.999574						0.119481	0.511347	0.119654	0.553618
	0.0865385	0.999446						0.120796	0.510627	0.120987	0.553767
	0.0897436	0.999226						0.122256	0.513778	0.122486	0.554511
	0.0929487	0.999075						0.123909	0.510018	0.124128	0.552901
	0.0961538	0.999173						0.125328	0.505998	0.125513	0.547397
	0.099359	0.999057						0.126746	0.505831	0.126924	0.5444
	0.102564	0.998628						0.127828	0.502816	0.127993	0.542989
	0.105769	0.998513						0.129148	0.501724	0.129327	0.541562
	0.108974	0.998401						0.130345	0.50061	0.130513	0.540762
	0.112179	0.997798						0.131511	0.500792	0.131673	0.54235
	0.115385	0.997422						0.132751	0.500394	0.132915	0.541832
	0.11859	0.996491						0.133894	0.502389	0.13408	0.541131
	0.121795	0.996133						0.135104	0.498955	0.135258	0.540102
	0.125	0.997041						0.136193	0.497975	0.136339	0.539665
	0.128205	0.997582						0.137323	0.497978	0.137493	0.539191
	0.13141	0.997305						0.138398	0.499955	0.138525	0.54137
	0.134615	0.99677						0.139438	0.502651	0.139613	0.544272
	0.137821	0.996036						0.140659	0.514407	0.140798	0.551405
	0.141026	0.995932						0.141833	0.519003	0.142039	0.555096
	0.144231	0.995171						0.14301	0.524096	0.143139	0.555951
	0.147436	0.993394						0.143988	0.527227	0.144132	0.560116
	0.150641	0.993993						0.14503	0.53474	0.145166	0.564096
	0.153846	0.996031						0.145892	0.535063	0.146007	0.566339
	0.157051	0.996899						0.146814	0.534417	0.146968	0.565306
	0.160256	0.99644						0.147926	0.535478	0.148048	0.567689
	0.163462	0.995854						0.14871	0.532274	0.148818	0.568451
	0.166667	0.995494						0.149665	0.533097	0.149815	0.571628
	0.169872	0.995863						0.15066	0.526571	0.15079	0.568339
	0.173077	0.996042						0.151478	0.526144	0.151603	0.570244
	0.176282	0.995785						0.152541	0.525093	0.152682	0.573404
	0.179487	0.994325						0.153397	0.523928	0.153493	0.57575
	0.182692	0.992146						0.154176	0.522036	0.154313	0.577602
	0.185897	0.991045						0.155056	0.522761	0.155171	0.582372
	0.189103	0.992981						0.1559	0.527569	0.15602	0.590363
	0.192308	0.995566						0.156787	0.531288	0.156926	0.596768
	0.195513	0.996652						0.157693	0.532985	0.157795	0.60321
	0.198718	0.99697						0.158587	0.533554	0.158736	0.606342
	0.201923	0.997324						0.159521	0.532517	0.159623	0.608497
	0.205128	0.997686						0.160269	0.531425	0.160392	0.612575
	0.208333	0.997816						0.161221	0.534097	0.161362	0.616373
	0.211538	0.997637						0.162103	0.5355	0.162216	0.620491
	0.214744	0.997244						0.162891	0.534514	0.16298	0.624079
	0.217949	0.996708						0.163546	0.536923	0.163663	0.630227
	0.221154	0.996043						0.164441	0.537796	0.164551	0.632531
	0.224359	0.995312						0.165168	0.53748	0.165268	0.636045
	0.227564	0.994452						0.165872	0.540127	0.165965	0.639342
	0.230769	0.993456						0.166503	0.540171	0.166581	0.643182
	0.233974	0.99255						0.167226	0.538324	0.16735	0.644834
	0.237179	0.991813						0.168053	0.537885	0.168171	0.646143
	0.240385	0.99061						0.168829	0.535033	0.168938	0.647337
	0.24359	0.989479						0.16977	0.533809	0.169896	0.647317
	0.246795	0.988113						0.170448	0.535381	0.170527	0.651432
	0.25	0.986091						0.171032	0.537512	0.171123	0.654669
	0.253205	0.983399						0.171647	0.538685	0.171735	0.657681
	0.25641	0.980847						0.172313	0.536393	0.172395	0.658358
	0.259615	0.978838						0.172952	0.539194	0.173049	0.661953
	0.262821	0.977142						0.173753	0.542935	0.17389	0.666493
	0.266026	0.975603						0.174541	0.54201	0.174634	0.666764
	0.269231	0.971704						0.175227	0.542629	0.175311	0.668139
	0.272436	0.965792						0.175981	0.543298	0.176097	0.668802
	0.275641	0.962296						0.176754	0.54659	0.176857	0.672835
	0.278846	0.957406						0.177364	0.548603	0.177458	0.675985
	0.282051	0.77724						0.178039	0.551893	0.178128	0.680184
	0.285256	0.81688						0.178703	0.555243	0.17879	0.683336
	0.288462	0.829932						0.17938	0.557669	0.179477	0.685346
	0.291667	0.820932						0.180005	0.564018	0.180084	0.692343
	0.294872	0.814109						0.180697	0.567707	0.180808	0.697495
	0.298077	0.809975						0.181391	0.573342	0.181481	0.702105
	0.301282	0.803779						0.182051	0.576291	0.182146	0.705199
	0.304487	0.788477						0.182647	0.582929	0.182716	0.711668
	0.307692	0.779145						0.183141	0.587491	0.183233	0.716061
	0.310897	0.762011						0.183956	0.591675	0.184063	0.720146
	0.314103	0.768622						0.184555	0.598913	0.184637	0.725396
	0.317308	0.7619						0.185191	0.603792	0.185266	0.728349
	0.320513	0.730038						0.185656	0.60514	0.185731	0.728412
	0.323718	0.70081						0.186206	0.609345	0.186269	0.730494
	0.326923	0.667246						0.186758	0.615088	0.186863	0.735385
	0.330128	0.647943						0.187447	0.619526	0.187517	0.736306
	0.333333	0.615319						0.187978	0.624154	0.18807	0.738996
	0.336538	0.565092						0.188608	0.624651	0.188695	0.739676
	0.339744	0.50249						0.189198	0.625385	0.189269	0.736988
	0.342949	0.476446						0.189786	0.629154	0.189878	0.741324
	0.346154	0.478953						0.190363	0.63498	0.190435	0.743536
	0.349359	0.43102						0.19101	0.639055	0.191112	0.744282
	0.352564	0.364761						0.191602	0.641925	0.191678	0.747901
	0.355769	0.349979						0.192165	0.649809	0.192246	0.75295
	0.358974	0.331515						0.19271	0.655763	0.192793	0.755415
	0.36218	0.297072						0.193344	0.663049	0.193427	0.760714
	0.365385	0.243254						0.193915	0.667883	0.193976	0.762386
	0.36859	0.183619						0.194372	0.673485	0.194442	0.764823
	0.371795	0.148613						0.194955	0.680799	0.195045	0.769014
	0.375	0.134737						0.195528	0.687294	0.195613	0.772946
	0.378205	0.138448						0.196097	0.692247	0.196172	0.773328
	0.38141	0.115725						0.196597	0.697207	0.196664	0.777542
	0.384615	0.0723097						0.197145	0.702199	0.197222	0.778877
	0.387821	0.0429373						0.197746	0.707305	0.197845	0.782256
	0.391026	0.0362758						0.198481	0.710304	0.198572	0.782449
	0.394231	0.053073						0.199098	0.710627	0.19918	0.781905
	0.397436	0.0894022						0.199617	0.714974	0.199687	0.784107
	0.400641	0.119129						0.200048	0.720944	0.200113	0.787685
	0.403846	0.11701						0.200516	0.725052	0.200576	0.790833
	0.407051	0.0765951						0.200945	0.731948	0.201004	0.793408
	0.410256	0.0308899						0.201391	0.737033	0.201464	0.79567
	0.413462	0.0139941						0.201939	0.73964	0.202012	0.796971
	0.416667	0.040648						0.20254	0.746707	0.202639	0.800126
	0.419872	0.0549416						0.203121	0.753255	0.203184	0.804754
	0.423077	0.0411335						0.203563	0.757035	0.203622	0.807774
	0.426282	0.0154274						0.204047	0.763693	0.20412	0.810125
	0.429487	-0.00312405						0.204507	0.769381	0.204586	0.813819
	0.432692	-0.00286109						0.205095	0.77799	0.205169	0.81843
	0.435897	-0.000613791						0.205567	0.780942	0.205616	0.817086
	0.439103	0.00328837						0.205962	0.785908	0.206023	0.81924
	0.442308	0.00688899						0.206411	0.792594	0.206477	0.822559
	0.445513	0.00460798						0.206839	0.800857	0.206905	0.826866
	0.448718	-0.00878555						0.207351	0.806503	0.207412	0.829052
	0.451923	-0.0202327						0.207832	0.815145	0.207914	0.833344
	0.455128	-0.0106039						0.208471	0.82231	0.208554	0.83632
	0.458333	0.00139818						0.208962	0.829393	0.209033	0.840078
	0.461538	-0.00543721						0.209532	0.828381	0.209616	0.840362
	0.464744	-0.0178832						0.210063	0.831283	0.210133	0.84156
	0.467949	-0.00993266						0.21056	0.829274	0.210615	0.842512
	0.471154	0.00563885						0.210925	0.830795	0.210983	0.84303
	0.474359	0.00144765						0.211351	0.826631	0.211407	0.842172
	0.477564	-0.0196706						0.211716	0.829529	0.211775	0.842863
	0.480769	-0.0310611						0.212259	0.823332	0.21234	0.840993
								0.212711	0.824693	0.212764	0.843187
								0.213191	0.826887	0.213272	0.845036
								0.213714	0.82876	0.213768	0.847643
								0.214157	0.828715	0.214241	0.849868
								0.214647	0.82894	0.214703	0.850482
								0.215074	0.830167	0.215139	0.851038
								0.215616	0.830603	0.215695	0.852853
								0.216095	0.832764	0.216145	0.853997
								0.216542	0.833486	0.216624	0.853928
								0.217096	0.832367	0.217162	0.852897
								0.217531	0.832687	0.21758	0.856378
								0.217885	0.833171	0.217946	0.855512
								0.218354	0.832877	0.218422	0.85521
								0.218822	0.833014	0.218889	0.856144
								0.219252	0.830935	0.219309	0.854717
								0.219649	0.829301	0.219702	0.854463
								0.220051	0.826775	0.220107	0.853185
								0.220489	0.823677	0.220564	0.850012
								0.22101	0.821938	0.22107	0.847248
								0.221419	0.822138	0.221477	0.847308
								0.221773	0.818215	0.221811	0.844683
								0.222108	0.811196	0.22216	0.840553
								0.222548	0.806346	0.222619	0.834583
								0.222944	0.801585	0.22299	0.831396
								0.223298	0.799666	0.223359	0.830421
								0.223839	0.797424	0.223913	0.829644
								0.224271	0.796591	0.224319	0.829246
								0.224596	0.793501	0.224652	0.827228
								0.225038	0.789698	0.225108	0.824445
								0.225524	0.788428	0.225583	0.824811
								0.225907	0.789252	0.225962	0.826173
								0.226314	0.78661	0.226372	0.824517
								0.22674	0.783702	0.226799	0.822077
								0.227194	0.780193	0.227261	0.820441
								0.227634	0.779058	0.227686	0.820401
								0.228036	0.778506	0.228092	0.820414
								0.228386	0.775836	0.228444	0.818557
								0.228832	0.77146	0.228904	0.816336
								0.229308	0.769959	0.229363	0.816126
								0.229702	0.768775	0.229744	0.81579
								0.230022	0.766214	0.230081	0.814585
								0.230389	0.764566	0.230435	0.812269
								0.230735	0.760702	0.230783	0.809191
								0.231124	0.75723	0.231189	0.807399
								0.231507	0.755597	0.23155	0.806104
								0.231885	0.753159	0.231948	0.804031
								0.232365	0.751872	0.232438	0.803387
								0.232847	0.750408	0.232907	0.8032
								0.233264	0.749777	0.233321	0.803471
								0.233684	0.747096	0.233733	0.802017
								0.233996	0.746716	0.234044	0.802483
								0.23448	0.743818	0.234555	0.799832
								0.2349	0.738774	0.234953	0.795568
								0.235256	0.73658	0.235296	0.794341
								0.235562	0.735842	0.235626	0.793781
								0.236006	0.733818	0.236051	0.793069
								0.236316	0.734977	0.236374	0.794297
								0.236717	0.732693	0.236758	0.792261
								0.237037	0.731109	0.237086	0.791318
								0.237448	0.728834	0.237514	0.78964
								0.237881	0.728199	0.237928	0.788581
								0.238193	0.724721	0.238241	0.785838
								0.238597	0.7246	0.238659	0.785912
								0.238978	0.721498	0.239023	0.784098
								0.239321	0.721514	0.239375	0.783408
								0.239705	0.720208	0.239754	0.782927
								0.239977	0.722232	0.240009	0.784458
								0.240284	0.719558	0.240335	0.781849
								0.240668	0.718137	0.240721	0.781491
								0.241012	0.717945	0.241064	0.781632
								0.241388	0.718064	0.241431	0.781275
								0.241695	0.716565	0.241745	0.779838
								0.242045	0.716277	0.242105	0.779477
								0.242517	0.716308	0.24257	0.779418
								0.242841	0.717511	0.242887	0.780829
								0.243158	0.717851	0.243207	0.780426
								0.243571	0.717254	0.243619	0.779536
								0.243821	0.71786	0.243869	0.780477
								0.244288	0.717343	0.244354	0.780103
								0.24468	0.718663	0.244734	0.780638
								0.245072	0.717536	0.245118	0.779419
								0.245443	0.717737	0.2455	0.77978
								0.245786	0.717572	0.24582	0.779989
								0.246028	0.720696	0.246075	0.7818
								0.246357	0.721782	0.246396	0.781669
								0.246674	0.721479	0.246725	0.781959
								0.247034	0.722133	0.247085	0.781742
								0.247428	0.723396	0.24747	0.782183
								0.247734	0.722334	0.247794	0.781725
								0.248097	0.722271	0.248143	0.78184
								0.248439	0.723395	0.248491	0.782117
								0.24883	0.723974	0.248879	0.781662
								0.24919	0.72425	0.249247	0.781982
								0.249573	0.723951	0.249617	0.781409
								0.249859	0.72488	0.249901	0.782066
								0.250177	0.726324	0.25022	0.78304
								0.250516	0.729141	0.250573	0.784393
								0.250884	0.729697	0.250928	0.784357
								0.251239	0.731319	0.251291	0.785745
								0.251585	0.732374	0.251627	0.786302
								0.2519	0.734904	0.251951	0.78785
								0.252255	0.737025	0.252296	0.788478
								0.252546	0.737688	0.252597	0.789168
								0.252925	0.739351	0.252976	0.789784
								0.253279	0.740324	0.253324	0.790394
								0.253587	0.742636	0.253633	0.792325
								0.253925	0.746387	0.253975	0.795006
								0.25433	0.748658	0.25439	0.796538
								0.254669	0.748818	0.254712	0.797234
								0.255012	0.75017	0.255059	0.799322
								0.255274	0.751399	0.2553	0.800327
								0.25557	0.750015	0.255621	0.796825
								0.255906	0.750597	0.255951	0.797756
								0.256203	0.751592	0.256246	0.79897
								0.25655	0.753464	0.256598	0.800099
								0.256817	0.754948	0.256847	0.801421
								0.257095	0.757824	0.257139	0.804642
								0.257386	0.759898	0.257432	0.806218
								0.257689	0.762463	0.257731	0.807931
								0.258008	0.762906	0.258046	0.808851
								0.258275	0.761473	0.258316	0.809655
								0.258624	0.766519	0.258674	0.812535
								0.25893	0.768929	0.25897	0.813743
								0.2593	0.767429	0.25936	0.813505
								0.259614	0.768197	0.25965	0.814457
								0.259887	0.770579	0.259925	0.81655
								0.260223	0.772484	0.260276	0.81853
								0.260548	0.772648	0.260597	0.818423
								0.260848	0.773245	0.260873	0.819
								0.261117	0.771192	0.261175	0.817642
								0.261497	0.770423	0.261539	0.816268
								0.261844	0.766832	0.261898	0.813348
								0.262225	0.769217	0.262273	0.815147
								0.262474	0.768433	0.262497	0.814874
								0.26269	0.768138	0.262736	0.814647
								0.263008	0.766168	0.263047	0.812722
								0.263282	0.765041	0.263327	0.811772
								0.263597	0.764488	0.263632	0.812076
								0.263866	0.765715	0.26391	0.812652
								0.264179	0.764396	0.264223	0.811454
								0.264465	0.764349	0.264493	0.811685
								0.264749	0.766768	0.2648	0.813896
								0.26506	0.768701	0.265102	0.815469
								0.26539	0.7688	0.265435	0.815717
								0.265687	0.768844	0.265725	0.81523
								0.265969	0.767423	0.266017	0.813613
								0.266313	0.7669	0.266359	0.813773
								0.266653	0.767797	0.2667	0.815367
								0.266924	0.771215	0.26696	0.817463
								0.267227	0.769591	0.267272	0.816109
								0.267514	0.76973	0.267541	0.815711
								0.267762	0.76713	0.267821	0.812973
								0.26815	0.769036	0.268195	0.815836
								0.268435	0.770038	0.268472	0.815484
								0.268813	0.768589	0.268874	0.81473
								0.269181	0.767752	0.269222	0.812799
								0.269452	0.766523	0.269497	0.811088
								0.26977	0.764374	0.269801	0.808599
								0.27001	0.762144	0.270053	0.806648
								0.270307	0.760217	0.270341	0.804723
								0.270526	0.75921	0.270561	0.803744
								0.270747	0.755847	0.270781	0.80159
								0.271037	0.756901	0.271076	0.801817
								0.271355	0.754531	0.271409	0.799831
								0.271685	0.755692	0.27172	0.800414
								0.271961	0.753371	0.272008	0.798849
								0.272276	0.75344	0.272317	0.798832
								0.272535	0.749939	0.272563	0.796593
								0.272771	0.749555	0.272816	0.795577
								0.273044	0.748909	0.273066	0.794887
								0.273248	0.747873	0.27329	0.792952
								0.273624	0.745972	0.273669	0.791318
								0.273855	0.743296	0.273895	0.788607
								0.274137	0.739181	0.274173	0.786386
								0.274448	0.737411	0.274497	0.784743
								0.274791	0.734373	0.274831	0.780831
								0.275076	0.730375	0.275117	0.779686
								0.275363	0.728008	0.275412	0.777915
								0.275729	0.726558	0.275768	0.776175
								0.275971	0.724758	0.276006	0.774082
								0.276207	0.721768	0.276243	0.77191
								0.276484	0.720134	0.27652	0.770556
								0.276703	0.722349	0.276734	0.771337
								0.276997	0.720726	0.277038	0.769734
								0.27724	0.717162	0.27727	0.766409
								0.277479	0.715315	0.277514	0.765448
								0.277728	0.717024	0.277771	0.766762
								0.278034	0.717085	0.278072	0.767013
								0.27833	0.716343	0.278367	0.765984
								0.278531	0.71491	0.278568	0.764975
								0.278833	0.714756	0.278864	0.763435
								0.279054	0.712862	0.279095	0.763035
								0.279385	0.710985	0.279428	0.762643
								0.279636	0.709386	0.279666	0.761221
								0.279871	0.708787	0.279907	0.760296
								0.280119	0.706984	0.280156	0.758805
								0.280426	0.704522	0.280472	0.757111
								0.280724	0.702255	0.280761	0.756038
								0.280959	0.702377	0.280993	0.756646
								0.281255	0.702772	0.281305	0.75652
								0.281561	0.703377	0.281593	0.7569
								0.281767	0.702864	0.281793	0.756863
								0.282006	0.701073	0.282057	0.756058
								0.282307	0.701559	0.282337	0.757475
								0.282557	0.703267	0.282589	0.75893
								0.282812	0.703613	0.28285	0.75884
								0.283062	0.706134	0.2831	0.760821
								0.283345	0.703382	0.283377	0.759008
								0.283592	0.703829	0.283636	0.760124
								0.283929	0.703223	0.283979	0.760364
								0.284203	0.702843	0.284236	0.759956
								0.284552	0.704923	0.284606	0.761091
								0.284827	0.70575	0.284852	0.76351
								0.285032	0.705667	0.285067	0.762792
								0.285262	0.706327	0.285294	0.76337
								0.285515	0.704971	0.285557	0.762497
								0.285843	0.705171	0.285884	0.763016
								0.286083	0.705739	0.286118	0.761167
								0.286327	0.705189	0.286358	0.761073
								0.286552	0.705741	0.286584	0.76127
								0.286777	0.704813	0.28681	0.760733
								0.287009	0.705169	0.28704	0.761159
								0.287247	0.702328	0.287286	0.759229
								0.287571	0.701087	0.287611	0.758825
								0.287818	0.700994	0.287857	0.758628
								0.288064	0.70107	0.2881	0.759367
								0.28837	0.698143	0.288417	0.756984
								0.288713	0.696279	0.288754	0.754916
								0.288999	0.696505	0.289043	0.754685
								0.289248	0.694735	0.289277	0.753298
								0.289471	0.697193	0.289501	0.75591
								0.289695	0.697836	0.289724	0.756695
								0.289913	0.69962	0.289946	0.758208
								0.290182	0.696882	0.290229	0.756301
								0.290452	0.696911	0.290474	0.756395
								0.290648	0.699009	0.290688	0.757258
								0.290899	0.699839	0.290925	0.758355
								0.291099	0.699362	0.291129	0.758578
								0.291369	0.700477	0.291413	0.758633
								0.291662	0.701918	0.291692	0.75907
								0.291841	0.703614	0.291864	0.760555
								0.292042	0.704668	0.29209	0.760663
								0.292371	0.704806	0.292409	0.761043
								0.292653	0.7032	0.292687	0.759735
								0.292881	0.704278	0.292913	0.761666
								0.293127	0.707706	0.293164	0.7642
								0.293348	0.709172	0.29337	0.765802
								0.293559	0.711125	0.293593	0.766783
								0.293786	0.710605	0.293825	0.765554
								0.294085	0.707102	0.294121	0.763018
								0.294293	0.709204	0.294324	0.76362
								0.294577	0.709428	0.294629	0.764747
								0.294928	0.711041	0.294964	0.765725
								0.295166	0.709434	0.295203	0.76339
								0.295443	0.709421	0.295474	0.763821
								0.295624	0.711981	0.29565	0.764877
								0.295844	0.713119	0.295878	0.766726
								0.296061	0.714882	0.296083	0.767886
								0.296216	0.715409	0.296239	0.769254
								0.296427	0.717042	0.29646	0.770289
								0.296641	0.717636	0.296673	0.770621
								0.296888	0.71702	0.296927	0.77008
								0.297149	0.719621	0.29718	0.772165
								0.297352	0.720645	0.297384	0.774123
								0.297634	0.724511	0.297674	0.776103
								0.297866	0.723363	0.297897	0.775267
								0.298077	0.724352	0.298109	0.776697
								0.29831	0.723672	0.298342	0.775236
								0.298561	0.724274	0.298598	0.776288
								0.2988	0.724109	0.29883	0.77614
								0.299052	0.724119	0.299092	0.776092
								0.299339	0.723755	0.299374	0.776167
								0.299587	0.724775	0.299623	0.777355
								0.299802	0.725111	0.299839	0.776964
								0.300071	0.725866	0.300095	0.776586
								0.300248	0.725846	0.300278	0.777241
								0.300474	0.727039	0.300506	0.779422
								0.300715	0.730095	0.300752	0.780581
								0.300968	0.731007	0.301	0.780512
								0.301175	0.732924	0.301205	0.780763
								0.301387	0.734259	0.301411	0.781328
								0.301574	0.734636	0.301606	0.781236
								0.301859	0.736922	0.301907	0.784088
								0.302136	0.733695	0.302169	0.781459
								0.302379	0.734684	0.302409	0.782271
								0.302597	0.735894	0.302632	0.784118
								0.30282	0.736594	0.302849	0.783766
								0.303075	0.733773	0.30311	0.781732
								0.303297	0.731325	0.303327	0.779125
								0.303526	0.729052	0.303556	0.777989
								0.303756	0.729326	0.303796	0.777713
								0.304074	0.728829	0.304119	0.77863
								0.304345	0.729553	0.304377	0.778278
								0.304567	0.728992	0.304601	0.777238
								0.304775	0.728294	0.304802	0.775879
								0.304984	0.726536	0.30501	0.775705
								0.305187	0.727169	0.305216	0.776042
								0.305389	0.727768	0.305418	0.775708
								0.305621	0.7277	0.305656	0.776191
								0.305853	0.725908	0.30588	0.77439
								0.30602	0.724371	0.306051	0.773236
								0.306294	0.723161	0.306327	0.77266
								0.306515	0.7223	0.306549	0.771603
								0.306785	0.722572	0.306825	0.772604
								0.307024	0.721703	0.307053	0.770871
								0.307235	0.719471	0.307267	0.768502
								0.307431	0.717328	0.307457	0.767225
								0.307628	0.71671	0.307656	0.767607
								0.307884	0.717314	0.307927	0.767874
								0.308149	0.71598	0.308174	0.765575
								0.30834	0.716833	0.308369	0.765598
								0.308572	0.715355	0.3086	0.763746
								0.308746	0.713604	0.308774	0.762892
								0.308982	0.71338	0.309017	0.761047
								0.309198	0.71199	0.309226	0.759904
								0.309408	0.713554	0.309444	0.761535
								0.309652	0.712096	0.309681	0.760156
								0.30984	0.71232	0.309864	0.759918
								0.310045	0.709353	0.31008	0.758308
								0.310291	0.707339	0.31033	0.756283
								0.310575	0.705054	0.31061	0.754282
								0.310809	0.705636	0.310839	0.754446
								0.31103	0.702522	0.311061	0.751624
								0.311254	0.704798	0.311287	0.752638
								0.31146	0.7038	0.311487	0.752881
								0.311655	0.701888	0.311685	0.751172
								0.311864	0.700835	0.31189	0.749504
								0.31206	0.701172	0.312086	0.750112
								0.312233	0.700874	0.312261	0.749858
								0.312477	0.699129	0.312511	0.748758
								0.312694	0.699255	0.312727	0.748849
								0.312924	0.697142	0.312948	0.747297
								0.313099	0.69641	0.313131	0.745193
								0.313292	0.693485	0.313318	0.742519
								0.313486	0.695604	0.313509	0.744287
								0.313702	0.69557	0.313738	0.744143
								0.31396	0.695032	0.313995	0.744452
								0.314157	0.695438	0.314184	0.743845
								0.31438	0.697543	0.314414	0.746704
								0.314603	0.697728	0.314628	0.746874
								0.314791	0.698449	0.314825	0.747836
								0.315012	0.698781	0.315035	0.747951
								0.315204	0.69989	0.315235	0.748258
								0.315434	0.698692	0.315464	0.746894
								0.315629	0.69754	0.315658	0.746443
								0.315866	0.695329	0.315899	0.743754
								0.316091	0.69143	0.316124	0.741049
								0.316282	0.690724	0.316306	0.740664
								0.316458	0.695117	0.316481	0.743364
								0.316628	0.696181	0.316654	0.744303
								0.316862	0.697409	0.316892	0.746067
								0.317031	0.696621	0.317057	0.745826
								0.31726	0.696387	0.317297	0.744504
								0.317524	0.696757	0.317569	0.746427
								0.317803	0.696385	0.317825	0.746305
								0.317955	0.696946	0.317979	0.745963
								0.318151	0.696492	0.318182	0.746203
								0.318402	0.694771	0.318439	0.744693
								0.318617	0.692786	0.318646	0.74333
								0.318796	0.691381	0.31882	0.741482
								0.319016	0.688777	0.319053	0.739644
								0.319244	0.689862	0.319279	0.741736
								0.319466	0.691357	0.319485	0.742102
								0.31962	0.690731	0.319646	0.743397
								0.319826	0.689202	0.319859	0.741786
								0.320028	0.689119	0.320052	0.741944
								0.320196	0.689332	0.320221	0.742198
								0.320406	0.688418	0.320434	0.740117
								0.320628	0.686831	0.320657	0.739886
								0.320811	0.683629	0.320837	0.737366
								0.321039	0.68234	0.321074	0.735406
								0.321251	0.679345	0.321279	0.733131
								0.321497	0.676939	0.321536	0.730147
								0.321734	0.674635	0.321761	0.728714
								0.321929	0.672536	0.321957	0.727174
								0.322127	0.673592	0.322155	0.728427
								0.322345	0.672548	0.322379	0.726763
								0.322573	0.670757	0.3226	0.724584
								0.322773	0.668978	0.322802	0.720185
								0.322993	0.66766	0.323021	0.721271
								0.323203	0.662979	0.323234	0.718256
								0.323401	0.665154	0.323433	0.718637
								0.323609	0.665295	0.323634	0.719772
								0.323808	0.664683	0.323832	0.718028
								0.32396	0.665182	0.323984	0.720636
								0.324142	0.665412	0.32417	0.719519
								0.32435	0.663277	0.324388	0.717826
								0.324624	0.663098	0.324654	0.718457
								0.324816	0.66533	0.324843	0.720556
								0.325041	0.663864	0.325069	0.719286
								0.325219	0.663116	0.325243	0.718105
								0.325404	0.659842	0.325431	0.716209
								0.325573	0.656818	0.325595	0.712927
								0.32576	0.652457	0.325784	0.709872
								0.325901	0.648514	0.325931	0.705776
								0.326156	0.647234	0.326188	0.705247
								0.326353	0.646505	0.326381	0.704163
								0.326537	0.644478	0.326565	0.70217
								0.326757	0.643514	0.326783	0.701969
								0.326943	0.642122	0.326971	0.699482
								0.32716	0.641507	0.327199	0.699463
								0.327414	0.641008	0.327442	0.698659
								0.327617	0.639981	0.32764	0.698715
								0.327819	0.638197	0.327849	0.696394
								0.327999	0.6358	0.328027	0.694418
								0.328202	0.637699	0.328229	0.694271
								0.32843	0.636465	0.328468	0.694589
								0.328646	0.634709	0.328669	0.69316
								0.328809	0.635742	0.328834	0.693055
								0.329	0.63418	0.329026	0.690932
								0.329189	0.632109	0.329214	0.689392
								0.329366	0.630128	0.329392	0.68555
								0.329597	0.628917	0.329628	0.68649
								0.32975	0.625667	0.32977	0.682803
								0.329899	0.621375	0.329922	0.679776
								0.330057	0.620422	0.330075	0.678839
								0.330175	0.616252	0.330198	0.672908
								0.330367	0.614495	0.330391	0.670682
								0.330554	0.612242	0.330587	0.669252
								0.33078	0.612012	0.330808	0.668252
								0.331004	0.612148	0.331034	0.668857
								0.331192	0.615113	0.331219	0.670259
								0.33138	0.610385	0.331406	0.666444
								0.331566	0.61089	0.331602	0.665987
								0.331827	0.608116	0.331857	0.665611
								0.332076	0.60616	0.332113	0.663174
								0.332278	0.603264	0.332299	0.660688
								0.332438	0.603947	0.332458	0.66051
								0.332554	0.604003	0.332569	0.659882
								0.332721	0.600287	0.33275	0.655703
								0.332926	0.59695	0.332956	0.653116
								0.33312	0.594185	0.333144	0.650896
								0.333277	0.593276	0.333297	0.649405
								0.333411	0.591886	0.333433	0.648796
								0.333592	0.590722	0.333621	0.647479
								0.333791	0.587307	0.333817	0.644607
								0.333998	0.589211	0.334024	0.646029
								0.334193	0.589075	0.334229	0.645578
								0.334432	0.588086	0.334463	0.644352
								0.334659	0.58701	0.334687	0.641838
								0.334909	0.590097	0.334954	0.646089
								0.335161	0.588687	0.335184	0.644819
								0.335322	0.588444	0.335341	0.644242
								0.335472	0.586744	0.335496	0.643826
								0.335641	0.587194	0.335659	0.643694
								0.335816	0.588578	0.335849	0.647306
								0.335998	0.588455	0.336018	0.646952
								0.33613	0.588093	0.336148	0.646014
								0.336302	0.588494	0.336335	0.646342
								0.336501	0.584465	0.33652	0.643935
								0.336658	0.582539	0.336686	0.642443
								0.336858	0.58116	0.336884	0.64028
								0.337049	0.576046	0.33708	0.636383
								0.337239	0.577787	0.337259	0.638115
								0.337398	0.574082	0.337424	0.633802
								0.337583	0.571686	0.337608	0.630615
								0.337747	0.567469	0.337771	0.628493
								0.337934	0.563942	0.337962	0.625326
								0.338134	0.563147	0.338158	0.624334
								0.338308	0.563358	0.338333	0.625068
								0.338493	0.562487	0.33852	0.624684
								0.338673	0.562869	0.338701	0.625566
								0.338882	0.561128	0.338911	0.623542
								0.339094	0.559198	0.339127	0.622914
								0.339326	0.55796	0.339358	0.621182
								0.339553	0.557968	0.339583	0.620545
								0.339758	0.554602	0.339781	0.618906
								0.339913	0.552399	0.33994	0.616673
								0.340128	0.54999	0.340156	0.615298
								0.340304	0.549964	0.340331	0.615649
								0.3405	0.549289	0.340525	0.614357
								0.340685	0.553468	0.340708	0.617601
								0.340852	0.554096	0.340876	0.618508
								0.341009	0.553805	0.341031	0.619135
								0.341162	0.554706	0.341188	0.618811
								0.341381	0.55615	0.341408	0.621141
								0.341547	0.553075	0.341566	0.617666
								0.341672	0.55235	0.341692	0.617061
								0.341835	0.551425	0.34186	0.617422
								0.342002	0.555907	0.342023	0.621884
								0.342175	0.557454	0.342204	0.622894
								0.342388	0.559381	0.342414	0.624515
								0.342582	0.556428	0.342616	0.62342
								0.34281	0.558846	0.342835	0.626012
								0.343001	0.557879	0.343026	0.625415
								0.343157	0.556539	0.34318	0.622707
								0.34333	0.55407	0.343357	0.622327
								0.34354	0.554591	0.343572	0.622617
								0.343731	0.553685	0.343748	0.621759
								0.343897	0.549979	0.343933	0.617765
								0.344112	0.54691	0.344129	0.615619
								0.344257	0.5465	0.344285	0.614727
								0.344449	0.545997	0.344473	0.614008
								0.344615	0.546087	0.344638	0.615415
								0.34479	0.544971	0.344817	0.61329
								0.344985	0.544723	0.345011	0.613748
								0.345165	0.542165	0.345187	0.612864
								0.345326	0.543464	0.345352	0.613769
								0.345525	0.54353	0.345553	0.613406
								0.345732	0.541911	0.345764	0.6135
								0.345939	0.541377	0.345966	0.613546
								0.346101	0.543667	0.346119	0.616251
								0.346233	0.54335	0.346252	0.616086
								0.346384	0.540192	0.346412	0.612498
								0.346601	0.540768	0.346633	0.613932
								0.346789	0.542067	0.346811	0.61356
								0.34698	0.538788	0.347011	0.612645
								0.347164	0.536683	0.347185	0.609669
								0.347325	0.54033	0.347345	0.61205
								0.347455	0.537214	0.347477	0.610301
								0.347637	0.536548	0.347662	0.609413
								0.347781	0.537908	0.347801	0.608461
								0.347944	0.535296	0.347969	0.609239
								0.348114	0.538905	0.348136	0.609296
								0.348282	0.540064	0.348305	0.611396
								0.34842	0.541033	0.348435	0.610989
								0.348563	0.54314	0.348592	0.613535
								0.348741	0.545356	0.348761	0.616145
								0.348899	0.544519	0.348923	0.615272
								0.349087	0.544247	0.349113	0.613339
								0.349244	0.542883	0.349263	0.613684
								0.349369	0.548772	0.349392	0.613812
								0.34954	0.543018	0.34956	0.60978
								0.349706	0.547258	0.349734	0.61271
								0.349903	0.546401	0.349926	0.612684
								0.350075	0.5462	0.3501	0.611679
								0.350251	0.546367	0.35028	0.610891
								0.350465	0.546145	0.35049	0.610562
								0.350642	0.545282	0.350665	0.610374
								0.350827	0.544672	0.350855	0.607636
								0.351001	0.547023	0.351025	0.6105
								0.35117	0.550495	0.351193	0.6145
								0.351332	0.552994	0.351356	0.617293
								0.351509	0.554707	0.351536	0.618752
								0.351723	0.556342	0.351753	0.620863
								0.351884	0.557926	0.3519	0.622633
								0.352044	0.561656	0.352074	0.625253
								0.352224	0.563124	0.352243	0.625973
								0.352386	0.561308	0.352409	0.6233
								0.352558	0.560562	0.352585	0.62578
								0.352756	0.559139	0.352783	0.624717
								0.352945	0.558044	0.352969	0.622019
								0.35309	0.559587	0.353116	0.623093
								0.353298	0.559797	0.353322	0.622997
								0.353461	0.556407	0.353488	0.618835
								0.353645	0.554457	0.353664	0.617545
								0.353809	0.548014	0.353838	0.609547
								0.353994	0.547741	0.354015	0.609566
								0.354157	0.548041	0.354179	0.60973
								0.354312	0.55122	0.354333	0.610979
								0.354451	0.549631	0.35447	0.609256
								0.354572	0.548126	0.35459	0.61053
								0.354735	0.545883	0.354759	0.608114
								0.354879	0.553559	0.354901	0.614475
								0.355029	0.549181	0.355047	0.611175
								0.355185	0.549051	0.355209	0.611783
								0.355363	0.552746	0.355387	0.61526
								0.355508	0.552153	0.355537	0.614631
								0.3557	0.553467	0.355721	0.616269
								0.355878	0.554707	0.355903	0.617141
								0.356072	0.553813	0.356099	0.615942
								0.356257	0.550684	0.356283	0.613815
								0.356437	0.55186	0.356463	0.61444
								0.356603	0.554729	0.356623	0.617438
								0.356742	0.554405	0.356762	0.617263
								0.356887	0.554459	0.356905	0.61597
								0.35703	0.550027	0.357054	0.613102
								0.357194	0.546002	0.357214	0.609769
								0.357339	0.546554	0.357364	0.611322
								0.357527	0.545156	0.357552	0.609522
								0.357702	0.54364	0.357729	0.608477
								0.357901	0.543911	0.357925	0.608112
								0.358052	0.539252	0.358072	0.604849
								0.358207	0.535033	0.358233	0.600199
								0.358395	0.537266	0.358419	0.599962
								0.358555	0.534995	0.358575	0.600488
								0.358702	0.532621	0.358727	0.599208
								0.358882	0.533128	0.358903	0.602304
								0.359073	0.531434	0.359106	0.59958
								0.359288	0.534306	0.359315	0.600842
								0.359458	0.529919	0.35948	0.597282
								0.359616	0.532404	0.359637	0.59896
								0.359797	0.527549	0.359826	0.595057
								0.359952	0.525839	0.359966	0.595119
								0.360068	0.521889	0.360089	0.590031
								0.360246	0.518163	0.360273	0.588066
								0.360421	0.521912	0.360445	0.590941
								0.360572	0.519627	0.360589	0.58695
								0.360715	0.516764	0.360743	0.585384
								0.360919	0.515529	0.360941	0.584176
								0.361084	0.50745	0.361112	0.575675
								0.361277	0.502446	0.3613	0.572827
								0.361462	0.494879	0.361493	0.566272
								0.361655	0.49034	0.361675	0.564598
								0.361781	0.484237	0.361799	0.556835
								0.361958	0.480188	0.361988	0.554068
								0.362132	0.479519	0.362153	0.554042
								0.362295	0.477741	0.362315	0.551359
								0.36244	0.477014	0.362462	0.551674
								0.362575	0.473829	0.362593	0.548368
								0.362749	0.469025	0.362777	0.54351
								0.362939	0.466601	0.362966	0.540785
								0.363096	0.461267	0.363112	0.535122
								0.363227	0.457213	0.36325	0.530473
								0.363401	0.456804	0.363421	0.528615
								0.363537	0.455609	0.363557	0.526389
								0.363693	0.451721	0.363718	0.522813
								0.363874	0.448148	0.3639	0.518068
								0.364039	0.447791	0.364064	0.518495
								0.364208	0.443261	0.364227	0.5144
								0.364333	0.438349	0.36435	0.507949
								0.364461	0.43658	0.364478	0.505465
								0.364574	0.438053	0.364587	0.508161
								0.364694	0.437686	0.364718	0.503289
								0.364846	0.432193	0.364863	0.497294
								0.365008	0.431353	0.36504	0.493785
								0.365212	0.427894	0.365239	0.491544
								0.365398	0.425786	0.365418	0.485036
								0.365528	0.420915	0.365546	0.480493
								0.365669	0.420935	0.365688	0.479825
								0.365808	0.418138	0.365831	0.478056
								0.365962	0.416204	0.365985	0.472154
								0.366144	0.407811	0.366168	0.469683
								0.366294	0.408982	0.366313	0.46794
								0.366418	0.404144	0.366436	0.463954
								0.366534	0.402176	0.366551	0.46299
								0.366691	0.398926	0.366718	0.458975
								0.366874	0.3963	0.366899	0.457458
								0.367043	0.395632	0.367064	0.455484
								0.367204	0.393233	0.36723	0.453654
								0.367393	0.385822	0.367415	0.448993
								0.367547	0.378904	0.367571	0.442327
								0.367704	0.372981	0.367725	0.437279
								0.367867	0.368326	0.36789	0.432267
								0.368013	0.364367	0.368032	0.425645
								0.36817	0.358389	0.368196	0.420878
								0.368365	0.358179	0.368394	0.419067
								0.368551	0.352674	0.368576	0.414149
								0.368726	0.346669	0.368744	0.408631
								0.368851	0.345088	0.36887	0.407357
								0.368974	0.343245	0.368991	0.402869
								0.36913	0.343616	0.36916	0.403238
								0.369343	0.339036	0.369366	0.398056
								0.369485	0.331045	0.369503	0.389942
								0.369619	0.325597	0.36964	0.385436
								0.369767	0.325046	0.369792	0.384848
								0.369936	0.319271	0.369957	0.380491
								0.370088	0.319928	0.370108	0.381528
								0.370222	0.316794	0.370239	0.37716
								0.370356	0.312961	0.370381	0.373856
								0.370541	0.306302	0.370564	0.367395
								0.370683	0.302188	0.370697	0.365099
								0.370808	0.298123	0.37083	0.358341
								0.370968	0.294615	0.370992	0.356454
								0.371115	0.285923	0.371133	0.349839
								0.371269	0.28179	0.371292	0.345679
								0.371422	0.279216	0.371443	0.344031
								0.371572	0.273377	0.371589	0.33643
								0.371702	0.269911	0.371724	0.334992
								0.371843	0.265002	0.371862	0.330121
								0.371988	0.257841	0.372009	0.324227
								0.372152	0.254485	0.372175	0.319564
								0.372308	0.251513	0.372331	0.317605
								0.372469	0.24587	0.372488	0.313353
								0.372637	0.240047	0.372665	0.308093
								0.372795	0.236147	0.372812	0.305887
								0.372907	0.232638	0.372922	0.304397
								0.373022	0.236058	0.37304	0.305277
								0.373167	0.235118	0.373191	0.302623
								0.373331	0.228265	0.373353	0.295924
								0.373487	0.22507	0.373508	0.290044
								0.373649	0.22232	0.373675	0.286314
								0.373812	0.219684	0.37383	0.283929
								0.373961	0.217186	0.373985	0.2818
								0.374145	0.21813	0.374175	0.282819
								0.374344	0.214835	0.374368	0.282993
								0.374529	0.211568	0.374555	0.277776
								0.374686	0.207777	0.374701	0.273779
								0.374828	0.206527	0.37485	0.270601
								0.374975	0.208355	0.374997	0.270617
								0.375135	0.203551	0.375152	0.267703
								0.375253	0.203116	0.375272	0.270377
								0.375392	0.195643	0.375412	0.266792
								0.375519	0.19567	0.375539	0.265566
								0.375671	0.192403	0.375692	0.263062
								0.375814	0.191588	0.375837	0.263806
								0.375999	0.188209	0.376023	0.258586
								0.376128	0.177915	0.376144	0.248692
								0.376267	0.170433	0.376287	0.24404
								0.376389	0.167352	0.376408	0.239753
								0.376539	0.156444	0.37656	0.231805
								0.376688	0.157376	0.376712	0.233047
								0.376843	0.15395	0.376862	0.229004
								0.376982	0.150713	0.377001	0.228501
								0.377145	0.14916	0.37717	0.22297
								0.377317	0.149207	0.377339	0.223938
								0.377451	0.149255	0.37747	0.221928
								0.37763	0.14553	0.377656	0.216585
								0.377801	0.14329	0.377823	0.214903
								0.377948	0.136089	0.377968	0.205803
								0.378082	0.134422	0.378101	0.207089
								0.378216	0.132669	0.378236	0.203664
								0.378362	0.127671	0.378385	0.199187
								0.378526	0.125098	0.378543	0.195568
								0.378651	0.121644	0.378673	0.193324
								0.378819	0.115659	0.378846	0.190601
								0.378982	0.113641	0.379002	0.187332
								0.379119	0.113066	0.379136	0.187226
								0.379266	0.112616	0.379289	0.185045
								0.379417	0.11225	0.379436	0.180975
								0.379557	0.114172	0.379579	0.181118
								0.379715	0.113914	0.379737	0.179724
								0.379911	0.111896	0.379946	0.175356
								0.380108	0.103469	0.380128	0.168667
								0.380262	0.102987	0.380283	0.166828
								0.380415	0.09861	0.380442	0.165653
								0.380608	0.0930842	0.380629	0.15921
								0.380742	0.0890779	0.380758	0.153688
								0.380858	0.0832468	0.380873	0.150533
								0.380963	0.0837934	0.38098	0.148212
								0.381095	0.0787744	0.381115	0.143964
								0.381236	0.0749248	0.381253	0.13875
								0.38139	0.0725637	0.381417	0.136906
								0.381551	0.068519	0.381567	0.131863
								0.381655	0.0605991	0.381672	0.12859
								0.381777	0.0573237	0.381794	0.123881
								0.381922	0.0526894	0.381944	0.116698
								0.38206	0.0459142	0.382076	0.11158
								0.382181	0.0409297	0.382197	0.106894
								0.382299	0.0363645	0.382321	0.104378
								0.382494	0.0311983	0.382517	0.0975713
								0.382644	0.031218	0.382667	0.0972681
								0.382789	0.0314268	0.382808	0.0964429
								0.382929	0.0269657	0.382948	0.0905572
								0.38307	0.0240149	0.383094	0.0880124
								0.383237	0.020349	0.383256	0.0853286
								0.383367	0.0179241	0.383384	0.0818746
								0.383462	0.0157557	0.383476	0.0797594
								0.383602	0.0116467	0.383627	0.0771213
								0.38377	0.00900996	0.38379	0.0741628
								0.383909	0.00243358	0.383928	0.067426
								0.384031	-0.00307461	0.384047	0.0642633
								0.384147	-0.00749306	0.384163	0.057153
								0.384279	-0.0116154	0.384297	0.0531172
								0.384422	-0.0129414	0.384446	0.0530243
								0.384584	-0.0166519	0.384604	0.0481832
								0.384736	-0.0182811	0.384756	0.0457445
								0.384866	-0.0217169	0.384886	0.0424959
								0.385003	-0.0263648	0.38502	0.036163
								0.385131	-0.0285544	0.385152	0.0333104
								0.385278	-0.0319038	0.385296	0.032561
								0.38541	-0.0311434	0.385434	0.0332509
								0.385583	-0.0334566	0.385603	0.0272201
								0.385713	-0.033462	0.385732	0.030103
								0.385876	-0.0341936	0.385897	0.0272914
								0.38599	-0.0381998	0.386004	0.0228029
								0.386116	-0.0373383	0.386143	0.0241637
								0.386292	-0.039103	0.38631	0.0206591
								0.386422	-0.0401224	0.386441	0.0197194
								0.386567	-0.0403822	0.386589	0.0167444
								0.386732	-0.042679	0.386757	0.0124705
								0.386921	-0.0459503	0.386946	0.0123778
								0.387068	-0.0463958	0.387085	0.0113217
								0.387186	-0.0435993	0.3872	0.0136405
								0.387331	-0.0450314	0.387355	0.0117929
								0.387485	-0.0495932	0.387506	0.00847302
								0.387645	-0.0478189	0.387665	0.00839499
								0.387768	-0.0508618	0.387784	0.00363022
								0.387916	-0.0555214	0.387939	0.00166442
								0.388047	-0.0548932	0.388063	0.000269608
								0.388173	-0.0545035	0.388188	0.000847733
								0.388273	-0.0532157	0.388289	0.00671137
								0.388403	-0.0519776	0.388422	0.00852175
								0.388535	-0.0518817	0.388552	0.00692938
								0.388661	-0.0498279	0.388679	0.00903456
								0.388818	-0.0509837	0.388843	0.00595249
								0.388953	-0.0506734	0.388965	0.00586973
								0.389072	-0.0496658	0.389094	0.0101748
								0.389221	-0.0462224	0.389241	0.0130526
								0.38938	-0.0450767	0.389409	0.0130668
								0.389562	-0.0496075	0.389577	0.0125801
								0.389666	-0.0521567	0.389682	0.00737481
								0.389822	-0.0578415	0.389844	0.00285074
								0.38998	-0.0562299	0.390006	-0.000971225
								0.390132	-0.0575994	0.39015	-0.0019727
								0.39025	-0.0569058	0.390264	-0.00200781
								0.390355	-0.0586669	0.39037	-0.00512404
								0.390477	-0.0594117	0.390493	-0.00472212
								0.3906	-0.0573917	0.390618	-0.00281582
								0.390723	-0.0507291	0.390739	9.95604e-05
								0.390856	-0.0530642	0.39088	-0.00157002
								0.391029	-0.0495141	0.391054	-0.00132525
								0.391173	-0.0526461	0.39119	-0.00481844
								0.391327	-0.051745	0.39135	-0.00502835
								0.391455	-0.0470757	0.391466	-0.00606887
								0.391555	-0.0473024	0.391575	-0.00613956
								0.391726	-0.0477925	0.391751	-0.00784205
								0.391886	-0.0458649	0.391908	-0.0083885
								0.392035	-0.0476885	0.392054	-0.00908024
								0.392186	-0.0439535	0.392209	-0.00951683
								0.392347	-0.0426752	0.392368	-0.00887552
								0.39247	-0.0429834	0.392484	-0.0145055
								0.39258	-0.0411941	0.392597	-0.0133954
								0.392693	-0.0385825	0.392706	-0.0112993
								0.392795	-0.0356408	0.392814	-0.0118099
								0.39294	-0.0334191	0.392961	-0.0110013
								0.393071	-0.0300584	0.393087	-0.00996104
								0.39319	-0.0270769	0.393203	-0.00685712
								0.393317	-0.0264467	0.393341	-0.00845907
								0.393488	-0.0272877	0.393512	-0.00836768
								0.393668	-0.026745	0.393696	-0.00722173
								0.393838	-0.0256562	0.393857	-0.00864703
								0.393984	-0.0233564	0.394008	-0.00596677
								0.39412	-0.0262948	0.394134	-0.00439568
								0.394248	-0.0218121	0.394271	-0.00550225
								0.394374	-0.0238672	0.394385	-0.00573053
								0.394479	-0.0211888	0.3945	-0.00565934
								0.394635	-0.0171226	0.394656	-0.000543915
								0.394773	-0.014971	0.394789	0.0026056
								0.394898	-0.0109483	0.394922	0.00506822
								0.395056	-0.0169432	0.395075	-0.000616321
								0.395195	-0.0179303	0.395215	-0.00117758
								0.395346	-0.0140325	0.395366	0.00217285
								0.395499	-0.0143171	0.395518	0.00502609
								0.395609	-0.0100026	0.395625	0.00998252
								0.395738	-0.00543913	0.395757	0.00968885
								0.395867	-0.00341631	0.395885	0.0143419
								0.395993	-0.000358172	0.39601	0.0167673
								0.396124	0.00189179	0.396142	0.017875
								0.396268	0.00272891	0.396293	0.0184679
								0.396445	0.00649275	0.396467	0.0181064
								0.396587	0.00726402	0.396607	0.0186956
								0.396741	0.00668566	0.39676	0.0194611
								0.396848	0.0075651	0.396861	0.0218112
								0.396962	0.0115151	0.396978	0.0261158
								0.397083	0.0111552	0.397104	0.0238736
								0.397221	0.0137554	0.397237	0.0286633
								0.397334	0.0146086	0.39735	0.0310743
								0.397444	0.0154823	0.397463	0.032767
								0.397629	0.0139982	0.397658	0.029549
								0.397775	0.0118687	0.39779	0.0280616
								0.397884	0.0146564	0.3979	0.0322389
								0.398017	0.0179768	0.398038	0.0310094
								0.398149	0.0161323	0.398166	0.0303797
								0.398304	0.0150179	0.398331	0.0319561
								0.398476	0.0166193	0.398497	0.0316706
								0.398618	0.0191368	0.39864	0.0325388
								0.398764	0.019593	0.398781	0.032489
								0.398895	0.0213479	0.398913	0.032348
								0.399039	0.023802	0.399063	0.0340151
								0.399196	0.0230783	0.399213	0.0354534
								0.399343	0.0268401	0.399365	0.0335829
								0.399494	0.0243071	0.399512	0.0322146
								0.39961	0.0248122	0.399626	0.0354854
								0.399735	0.0201733	0.399751	0.031442
								0.399834	0.0177421	0.399845	0.033508
								0.39994	0.0194263	0.399959	0.0337419
								0.40007	0.0159086	0.400088	0.0306229
								0.400199	0.0164884	0.400214	0.0291375
								0.400305	0.0134845	0.400318	0.0292683
								0.400398	0.0119049	0.400413	0.0284772
								0.400503	0.0118824	0.400519	0.0298719
								0.400633	0.0142661	0.400652	0.0300398
								0.400777	0.0100481	0.400797	0.0283824
								0.400926	0.00520441	0.400949	0.0250832
								0.401064	0.00332244	0.40108	0.026365
								0.401209	0.00274411	0.401231	0.0264666
								0.401349	0.000972427	0.401364	0.0239992
								0.401461	0.000683326	0.401478	0.0238478
								0.401565	-0.00190371	0.40158	0.0206097
								0.401689	-0.0047919	0.401705	0.0233422
								0.401804	-0.00393991	0.401823	0.0216216
								0.401947	-0.00162742	0.401969	0.022831
								0.402104	-0.00391189	0.402122	0.0204841
								0.402207	-0.00553393	0.40222	0.0213665
								0.402331	-0.00790283	0.402354	0.0190675
								0.402483	-0.0102251	0.402502	0.0211693
								0.402617	-0.015957	0.402633	0.0160178
								0.40273	-0.0181645	0.402745	0.0117935
								0.402845	-0.0201158	0.402866	0.00953628
								0.403025	-0.0229499	0.40305	0.00425834
								0.403167	-0.0224821	0.403186	0.00472879
								0.403292	-0.0182123	0.403307	0.00739478
								0.403416	-0.0177458	0.403431	0.00674358
								0.403525	-0.0202426	0.403547	0.00375107
								0.403689	-0.0200487	0.403714	0.00460248
								0.40386	-0.0222594	0.403881	0.00150353
								0.403983	-0.0240356	0.403998	0.000651892
								0.4041	-0.022112	0.404118	0.00124557
								0.404225	-0.0239149	0.404242	-0.00166923
								0.404368	-0.0283275	0.404387	-0.00357504
								0.404482	-0.0289052	0.404496	-0.00586378
								0.404602	-0.0297653	0.40462	-0.00729366
								0.404709	-0.0326666	0.404723	-0.0116167
								0.404828	-0.0324141	0.404847	-0.0139341
								0.404963	-0.0319815	0.404979	-0.0124933
								0.405073	-0.0296245	0.405091	-0.0128047
								0.405182	-0.0283851	0.405196	-0.0141095
								0.405304	-0.0291187	0.40532	-0.0131318
								0.405417	-0.0263856	0.405434	-0.0138396
								0.405519	-0.0301345	0.405537	-0.0144445
								0.405671	-0.0291217	0.405688	-0.0122041
								0.405791	-0.0281902	0.405812	-0.00911608
								0.405931	-0.0286537	0.405949	-0.00842116
								0.40606	-0.0280465	0.406082	-0.00709151
								0.406234	-0.0277141	0.406256	-0.00636044
								0.406375	-0.0307775	0.406395	-0.00827078
								0.4065	-0.0300131	0.40651	-0.00704321
								0.406594	-0.0338791	0.40661	-0.0132283
								0.406706	-0.0326264	0.406722	-0.0111656
								0.406811	-0.0313434	0.406823	-0.0105139
								0.406924	-0.0330167	0.406944	-0.0112992
								0.40708	-0.0357356	0.407103	-0.0109011
								0.407211	-0.0371189	0.407226	-0.0134151
								0.407351	-0.0311218	0.407373	-0.0113262
								0.40748	-0.0326348	0.407494	-0.0119025
								0.407578	-0.0339656	0.407595	-0.0122843
								0.407735	-0.0366363	0.407758	-0.0140021
								0.407869	-0.0398306	0.407882	-0.0155225
								0.407986	-0.0386301	0.408005	-0.0179863
								0.408134	-0.037015	0.408159	-0.0168273
								0.408268	-0.0323745	0.408281	-0.0103406
								0.408378	-0.0263443	0.408397	-0.00800455
								0.408518	-0.0274156	0.408535	-0.00954726
								0.408643	-0.0238468	0.408665	-0.00836602
								0.408793	-0.0241413	0.408814	-0.0118038
								0.408944	-0.0246023	0.408963	-0.00992907
								0.409043	-0.0258898	0.409055	-0.0129841
								0.409141	-0.0273059	0.409155	-0.0123052
								0.409283	-0.0240469	0.409304	-0.0110892
								0.409405	-0.024764	0.409421	-0.0123295
								0.409526	-0.0262376	0.409543	-0.00882808
								0.409648	-0.0251515	0.409667	-0.00951105
								0.409793	-0.024639	0.40981	-0.0124048
								0.40991	-0.0255005	0.409928	-0.0160542
								0.410048	-0.0266709	0.41007	-0.0164577
								0.41021	-0.0264866	0.41023	-0.0173099
								0.410329	-0.0293111	0.410343	-0.020136
								0.410442	-0.028051	0.41046	-0.0235008
								0.41058	-0.0345482	0.410599	-0.0300566
								0.410697	-0.0289149	0.410712	-0.026982
								0.410802	-0.0249885	0.410817	-0.0279167
								0.410897	-0.025684	0.41091	-0.0314118
								0.411008	-0.0284181	0.411024	-0.0320935
								0.411107	-0.0251137	0.411122	-0.0305997
								0.411225	-0.0227823	0.411242	-0.031527
								0.411358	-0.0237881	0.411377	-0.0333655
								0.411484	-0.0216007	0.411501	-0.0315177
								0.411605	-0.0262275	0.411621	-0.0341994
								0.411722	-0.0257695	0.411736	-0.0338425
								0.411864	-0.0277627	0.41189	-0.0344769
								0.41199	-0.0273302	0.412005	-0.0332929
								0.41209	-0.0289644	0.412102	-0.0318648
								0.412239	-0.0296674	0.412267	-0.0310501
								0.412398	-0.0309985	0.412421	-0.0294187
								0.412564	-0.0273033	0.412585	-0.0299464
								0.412722	-0.0238626	0.412743	-0.0309507
								0.412853	-0.0276344	0.412867	-0.0303415
								0.412957	-0.0277231	0.412976	-0.0319095
								0.41309	-0.0321889	0.413107	-0.0333255
								0.413222	-0.0333255	0.41324	-0.0336061
								0.413325	-0.0358221	0.413341	-0.0347436
								0.413456	-0.0390928	0.413474	-0.0359616
								0.413561	-0.0399345	0.413575	-0.0354711
								0.413695	-0.0420255	0.413717	-0.0339036
								0.41383	-0.03845	0.41385	-0.0336596
								0.413979	-0.0361915	0.413997	-0.0346574
								0.414087	-0.036658	0.414102	-0.0349655
								0.414216	-0.0370519	0.414236	-0.0355403
								0.414344	-0.0374021	0.414357	-0.0354043
								0.414449	-0.0375501	0.41447	-0.0350909
								0.414594	-0.0361027	0.414614	-0.0361932
								0.414724	-0.0364424	0.414734	-0.0349971
								0.414814	-0.0372715	0.414831	-0.0355974
								0.414931	-0.0335625	0.414943	-0.0341917
								0.415018	-0.0322107	0.415032	-0.034577
								0.415125	-0.0348323	0.415145	-0.036847
								0.415267	-0.0329067	0.415285	-0.0381799
								0.415419	-0.0300116	0.415436	-0.0375709
								0.415531	-0.0309171	0.415546	-0.0410631
								0.415633	-0.0304084	0.415653	-0.0414033
								0.415768	-0.0291496	0.415782	-0.0371235
								0.415878	-0.0277321	0.415898	-0.0374823
								0.416006	-0.0330267	0.41602	-0.0389307
								0.416111	-0.0323511	0.416129	-0.0398956
								0.416259	-0.0313804	0.416279	-0.0374191
								0.416383	-0.030879	0.416399	-0.0376271
								0.416495	-0.0274487	0.41651	-0.0373445
								0.416606	-0.0282994	0.416624	-0.0394192
								0.416751	-0.0269823	0.416774	-0.0399939
								0.416899	-0.0259194	0.416917	-0.0409407
								0.417029	-0.0241179	0.417045	-0.04236
								0.417151	-0.0225178	0.41717	-0.0426133
								0.417278	-0.0205108	0.417298	-0.0416091
								0.417426	-0.013967	0.417446	-0.034844
								0.417539	-0.0100946	0.417551	-0.0322041
								0.417644	-0.0140418	0.417661	-0.0365077
								0.417737	-0.0143157	0.417746	-0.0351002
								0.417827	-0.0132174	0.417843	-0.0349615
								0.417968	-0.0158375	0.417993	-0.0378889
								0.418121	-0.0169839	0.418139	-0.0370797
								0.418259	-0.0166873	0.418276	-0.0380378
								0.418366	-0.0181857	0.418382	-0.0400753
								0.418483	-0.0177168	0.418498	-0.0394586
								0.4186	-0.0178826	0.418621	-0.0406432
								0.418736	-0.0184158	0.418756	-0.0440493
								0.41888	-0.022591	0.418897	-0.0441412
								0.418978	-0.0192796	0.418992	-0.0439843
								0.419082	-0.019152	0.419099	-0.0452952
								0.419226	-0.0175668	0.419244	-0.0397645
								0.419357	-0.0210104	0.419377	-0.0412987
								0.419485	-0.0210236	0.4195	-0.0406456
								0.41958	-0.0186297	0.419595	-0.0395228
								0.419681	-0.0170932	0.419693	-0.0414607
								0.419779	-0.0191619	0.419793	-0.0406978
								0.419896	-0.0208759	0.419914	-0.0404652
								0.420029	-0.0214002	0.420045	-0.04199
								0.420115	-0.0205755	0.420129	-0.0387321
								0.420237	-0.0161148	0.420255	-0.0346149
								0.420358	-0.0139544	0.420376	-0.034189
								0.420484	-0.0120164	0.420502	-0.0325747
								0.420611	-0.0131004	0.420627	-0.0351353
								0.42073	-0.0155373	0.420747	-0.0368804
								0.420853	-0.0187741	0.420871	-0.0379431
								0.420983	-0.0167487	0.420999	-0.0377016
								0.421087	-0.0210936	0.421104	-0.0401517
								0.421223	-0.0200399	0.421241	-0.0406199
								0.421356	-0.0213179	0.421372	-0.0413954
								0.421448	-0.0206743	0.42146	-0.0429195
								0.421548	-0.0200912	0.421564	-0.0458767
								0.421653	-0.0213542	0.421669	-0.0467236
								0.421773	-0.017238	0.421786	-0.0443956
								0.42189	-0.0191736	0.421911	-0.047393
								0.422047	-0.0214356	0.422069	-0.0502116
								0.422177	-0.0221335	0.422189	-0.0503478
								0.42226	-0.0215494	0.422274	-0.0495882
								0.422358	-0.0239698	0.422371	-0.0518088
								0.422445	-0.0245468	0.42246	-0.0482033
								0.422566	-0.0213752	0.422584	-0.0459957
								0.422683	-0.0248494	0.422697	-0.0428316
								0.4228	-0.0179189	0.422819	-0.0408373
								0.422929	-0.0204606	0.422945	-0.0421805
								0.423037	-0.0213314	0.423053	-0.0415158
								0.423163	-0.0209496	0.423184	-0.0414667
								0.423313	-0.0180462	0.423331	-0.0406352
								0.423418	-0.0167381	0.42343	-0.040388
								0.423521	-0.0165979	0.423536	-0.0402295
								0.423639	-0.0150493	0.423658	-0.0382721
								0.423757	-0.0191299	0.423771	-0.0401168
								0.423871	-0.0193674	0.423889	-0.0368814
								0.423995	-0.0187284	0.424016	-0.0375262
								0.424146	-0.0187738	0.424162	-0.0369561
								0.42424	-0.0189671	0.424256	-0.0369789
								0.424367	-0.0204431	0.424384	-0.0379111
								0.424485	-0.0203062	0.4245	-0.039969
								0.42459	-0.020463	0.424603	-0.0411324
								0.424691	-0.0238327	0.424706	-0.0386354
								0.424838	-0.0246025
								0.424963	-0.0227168
								0.425068	-0.0240712
								0.425174	-0.0225215
								0.425289	-0.0238031
								0.425398	-0.0260815
								0.425547	-0.0215173
								0.42566	-0.0229346
								0.425774	-0.0179965
								0.425872	-0.0166341
								0.425969	-0.018407
								0.426102	-0.0181291
								0.426228	-0.0204175
								0.426335	-0.0155102
								0.426443	-0.0145867
								0.426552	-0.0162772
								0.426668	-0.0121016
								0.426813	-0.010612
								0.42693	-0.014648
								0.427028	-0.0186281
								0.427148	-0.0153765
								0.427252	-0.0135878
								0.427354	-0.0126598
								0.427476	-0.0104499
								0.427599	-0.0082338
								0.42772	-0.00956744
								0.427826	-0.00686258
								0.427914	-0.0027486
								0.428056	-0.00329851
								0.428206	-0.00353613
								0.428339	0.000119415
								0.428444	-0.000580564
								0.428544	0.00262835
								0.428693	0.00353063
								0.428803	0.00607003
								0.428898	0.00883219
								0.429015	0.0127536
								0.429127	0.0149728
								0.429262	0.0130016
								0.429387	0.0128944
								0.429497	0.015337
								0.4296	0.0160568
								0.42974	0.0131045
								0.42988	0.0177225
								0.429999	0.0198093
								0.430102	0.0198741
								0.430193	0.0231165
								0.430304	0.0214553
								0.43041	0.0220689
								0.430526	0.0211623
								0.430635	0.0257367
								0.430735	0.0254958
								0.430842	0.0272527
								0.430978	0.0255858
								0.431087	0.0284768
								0.431193	0.0294152
								0.431299	0.0297648
								0.431453	0.0312321
								0.431555	0.0345205
								0.431686	0.0325474
								0.431803	0.0358528
								0.431907	0.0403125
								0.431988	0.0413962
								0.432105	0.0434282
								0.432206	0.0448835
								0.432338	0.0462703
								0.432461	0.0457599
								0.432569	0.0480994
								0.432685	0.0441882
								0.432775	0.0491943
								0.432881	0.048579
								0.432996	0.0493107
								0.433131	0.0510883
								0.433247	0.0515208
								0.433378	0.052602
								0.433515	0.0494309
								0.433626	0.0482814
								0.433738	0.0506358
								0.433834	0.0501291
								0.433967	0.0467091
								0.434112	0.0497539
								0.434246	0.0506717
								0.434344	0.0483394
								0.434441	0.0500827
								0.43454	0.0479216
								0.434615	0.0461768
								0.434735	0.0461171
								0.434848	0.0455306
								0.434938	0.0451804
								0.435032	0.0426154
								0.43514	0.0442657
								0.435243	0.0411126
								0.435337	0.0411951
								0.43545	0.0394964
								0.435556	0.0376078
								0.435675	0.0364974
								0.435786	0.0334795
								0.435899	0.0304989
								0.436007	0.0296071
								0.436102	0.0298974
								0.436226	0.0329056
								0.436345	0.029315
								0.436466	0.0285681
								0.436618	0.0295606
								0.436752	0.0291055
								0.436893	0.0270175
								0.436994	0.0323302
								0.437127	0.0299084
								0.437248	0.0278291
								0.437367	0.0272607
								0.437488	0.0209605
								0.43761	0.0202451
								0.437698	0.0229552
								0.437813	0.0246328
								0.437919	0.0211344
								0.438038	0.0249216
								0.438131	0.0270168
								0.43823	0.0232626
								0.438344	0.021006
								0.438453	0.0238153
								0.43855	0.0259149
								0.438633	0.0247905
								0.43871	0.0232775
								0.438801	0.0234092
								0.43893	0.0240517
								0.439038	0.0217098
								0.439148	0.021147
								0.439249	0.0195417
								0.439334	0.0212716
								0.439428	0.0261169
								0.439579	0.0292269
								0.439717	0.0261957
								0.439795	0.0281998
								0.439924	0.0294819
								0.440052	0.0300983
								0.440131	0.0265716
								0.440224	0.0257612
								0.440321	0.0194457
								0.440429	0.0171997
								0.440537	0.0172941
								0.44065	0.0179238
								0.440735	0.0207508
								0.440846	0.0201135
								0.440959	0.0208433
								0.44105	0.0175974
								0.441146	0.0165395
								0.441254	0.0181155
								0.441351	0.0167214
								0.44148	0.0188982
								0.441598	0.0190841
								0.441686	0.021287
								0.441809	0.020846
								0.441905	0.0204465
								0.441984	0.0189497
								0.442084	0.020111
								0.442209	0.0219052
								0.442331	0.0243071
								0.44248	0.0229347
								0.442558	0.0229579
								0.442632	0.0236222
								0.442736	0.028012
								0.442863	0.0273815
								0.442992	0.0233957
								0.443121	0.0232515
								0.443251	0.0214991
								0.443351	0.0188957
								0.443461	0.0172043
								0.443552	0.0217401
								0.443627	0.0215208
								0.443708	0.0266106
								0.443831	0.0241701
								0.443946	0.0225801
								0.44403	0.0238681
								0.444158	0.0216707
								0.44429	0.0171
								0.444404	0.0104643
								0.444506	0.00986928
								0.444636	0.0104663
								0.444732	0.00898483
								0.44484	0.00849994
								0.444962	0.00890328
								0.44508	0.00598109
								0.445172	0.00509925
								0.445242	0.0060849
								0.445339	0.00792067
								0.445458	0.004805
								0.445577	0.00402052
								0.445699	0.00127463
								0.445827	0.00213813
								0.445938	0.00289447
								0.44606	0.00460108
								0.446177	0.0010131
								0.446296	0.000736817
								0.446395	-0.000562323
								0.446514	0.00175243
								0.446628	0.00346985
								0.446727	0.00614554
								0.446817	0.00628794
								0.446912	0.00907318
								0.447023	0.00814496
								0.447127	0.00755861
								0.447214	0.00468413
								0.44733	0.00354473
								0.447445	0.00608391
								0.447515	0.0058525
								0.447614	0.00459292
								0.447716	0.00864447
								0.44785	0.0065435
								0.447932	0.00447996
								0.448024	0.0075347
								0.448118	0.00766102
								0.448252	0.0125905
								0.448357	0.0132229
								0.448488	0.0127102
								0.448592	0.0124667
								0.448689	0.0125956
								0.448803	0.0110482
								0.448896	0.0105432
								0.448999	0.0120679
								0.449089	0.0138754
								0.449198	0.0127902
								0.449323	0.013023
								0.449419	0.0137602
								0.449496	0.0165515
								0.44957	0.0179252
								0.449659	0.0192227
								0.4498	0.021058
								0.449895	0.0217122
								0.449999	0.0205603
								0.450106	0.0165619
								0.450222	0.01801
								0.450323	0.0171901
								0.450427	0.0191587
								0.450528	0.0153729
								0.450647	0.0130228
								0.450775	0.0125348
								0.450886	0.0134893
								0.451011	0.0102466
								0.451116	0.0134383
								0.45122	0.0128771
								0.451301	0.0146482
								0.451388	0.0136035
								0.451489	0.0124095
								0.45159	0.0109195
								0.451691	0.0148801
								0.451801	0.0167249
								0.45191	0.0166978
								0.452008	0.01643
								0.45211	0.0159724
								0.45223	0.0126827
								0.452329	0.0129641
								0.452418	0.0148849
								0.452542	0.0137139
								0.452645	0.0132375
								0.452773	0.0146446
								0.452871	0.0169003
								0.452966	0.0139489
								0.453086	0.0129091
								0.453178	0.0157335
								0.453285	0.0164776
								0.45339	0.0138555
								0.453509	0.0131981
								0.453626	0.00821904
								0.453736	0.0124079
								0.45389	0.0113696
								0.454006	0.0127099
								0.454115	0.014222
								0.454235	0.016037
								0.454338	0.0157525
								0.454422	0.0157087
								0.45453	0.0149185
								0.454616	0.0153784
								0.454723	0.0148602
								0.454818	0.0114867
								0.454898	0.0103491
								0.45498	0.0120121
								0.455072	0.0157935
								0.455164	0.0111617
								0.455274	0.012874
								0.45538	0.010761
								0.45546	0.00835073
								0.455536	0.00720766
								0.455609	0.00782693
								0.455704	0.00526255
								0.455812	0.00255071
								0.455934	0.00237262
								0.456043	0.00480878
								0.456157	0.00492783
								0.456252	0.00692441
								0.456346	0.00736386
								0.456439	0.00525302
								0.456517	0.00273704
								0.456627	0.00433889
								0.456709	0.00492217
								0.456786	0.0052234
								0.456858	0.00519951
								0.456981	0.00617956
								0.457061	0.00183354
								0.457145	0.00511564
								0.457236	0.008307
								0.457343	0.00759678
								0.457466	0.00906331
								0.457591	0.0113293
								0.457723	0.0141022
								0.457826	0.0102885
								0.457935	0.011285
								0.458058	0.0108797
								0.458146	0.0116188
								0.458245	0.0120722
								0.458354	0.0181948
								0.45845	0.0185349
								0.458544	0.0202434
								0.458645	0.0171179
								0.458744	0.02074
								0.458828	0.0227587
								0.458907	0.0233108
								0.459038	0.0254805
								0.459155	0.0257586
								0.459247	0.0266153
								0.459345	0.0276941
								0.459433	0.0272971
								0.459536	0.0259489
								0.459634	0.0273682
								0.45973	0.0256091
								0.459841	0.0229383
								0.459955	0.019074
								0.460057	0.0184311
								0.460143	0.0171322
								0.460235	0.016494
								0.460342	0.0167774
								0.460461	0.0194695
								0.460556	0.0143274
								0.46065	0.0117599
								0.460762	0.00708337
								0.46086	0.00912298
								0.460956	0.0123736
								0.461051	0.00875817
								0.461129	0.00888079
								0.46122	0.00765217
								0.461326	0.00526067
								0.461432	0.00859045
								0.461527	0.00407139
								0.461611	0.00369505
								0.461691	0.00494262
								0.46179	0.00598166
								0.461871	0.0052106
								0.461965	0.00425965
								0.46206	0.00138355
								0.462154	0.00163064
								0.462259	0.00349763
								0.462367	0.00450874
								0.462474	0.00753341
								0.462568	0.00887945
								0.462683	0.00623291
								0.462782	0.00887948
								0.462905	0.00688273
								0.462997	0.00346868
								0.463082	0.00417412
								0.463161	0.00451377
								0.463281	0.0025045
								0.463391	0.00213131
								0.46348	0.00305863
								0.463584	0.00233599
								0.463697	0.00626533
								0.463798	0.00349097
								0.463877	0.00735051
								0.463971	0.00759614
								0.464071	0.00635734
								0.46419	0.00310528
								0.464272	3.732e-05
								0.464376	-0.00198759
								0.464452	-0.00456859
								0.464538	-0.00762558
								0.464644	-0.00911797
								0.464779	-0.00956625
								0.464885	-0.0116415
								0.464992	-0.0135522
								0.465124	-0.0159858
								0.465216	-0.0165646
								0.465302	-0.0224448
								0.465397	-0.0205179
								0.465493	-0.0215869
								0.465606	-0.0248616
								0.4657	-0.0250537
								0.465783	-0.0210995
								0.46587	-0.0220829
								0.465954	-0.0214322
								0.466064	-0.0268247
								0.466179	-0.0271746
								0.466285	-0.0268016
								0.466389	-0.0283058
								0.466486	-0.0279874
								0.466571	-0.0245362
								0.466669	-0.0244731
								0.466752	-0.02601
								0.466822	-0.0265215
								0.466914	-0.0252852
								0.46701	-0.0298982
								0.467118	-0.0266704
								0.467226	-0.0294593
								0.467339	-0.0352343
								0.467431	-0.0325858
								0.467534	-0.0340653
								0.467617	-0.0335505
								0.467709	-0.0370194
								0.467798	-0.0340349
								0.467893	-0.0323576
								0.467988	-0.0276341
								0.468076	-0.0273693
								0.468167	-0.0248952
								0.468255	-0.0279336
								0.468353	-0.0249819
								0.468446	-0.0249602
								0.468542	-0.0256511
								0.468657	-0.028739
								0.468768	-0.0327543
								0.468865	-0.032681
								0.468971	-0.0326045
								0.469047	-0.0327012
								0.469142	-0.0328894
								0.469262	-0.0351231
								0.469391	-0.0357398
								0.469512	-0.0332947
								0.469606	-0.0358223
								0.469682	-0.0334228
								0.469768	-0.0297994
								0.469855	-0.0257109
								0.469943	-0.0257665
								0.470044	-0.0233031
								0.470163	-0.0233229
								0.470273	-0.0226576
								0.470376	-0.0222421
								0.47046	-0.0200532
								0.470536	-0.019501
								0.470622	-0.0173957
								0.47073	-0.0141699
								0.47083	-0.0141477
								0.470907	-0.0103157
								0.470996	-0.00889884
								0.471078	-0.0032199
								0.471166	0.00125717
								0.47127	0.000722169
								0.471381	0.00417183
								0.471485	0.00377843
								0.471582	0.00213222
								0.471699	0.00803713
								0.471808	0.00562023
								0.471912	0.00804104
								0.472006	0.0119201
								0.472087	0.0126532
								0.472175	0.0137788
								0.472291	0.0173762
								0.472375	0.0154259
								0.472465	0.0115639
								0.472572	0.0120531
								0.472672	0.0102549
								0.472736	0.0121935
								0.472795	0.0135582
								0.472888	0.0147927
								0.472987	0.0146946
								0.473093	0.0169872
								0.473195	0.0153046
								0.473294	0.0155568
								0.473374	0.0148817
								0.473468	0.0174817
								0.473561	0.0180548
								0.473655	0.0135696
								0.473756	0.0133156
								0.473854	0.0146204
								0.473965	0.0162489
								0.474065	0.0165996
								0.474157	0.0161491
								0.474239	0.0132034
								0.474314	0.0135943
								0.474403	0.0133494
								0.474495	0.0109239
								0.474588	0.0103881
								0.474676	0.00876519
								0.474776	0.00622373
								0.474887	0.00721377
								0.474986	0.00835348
								0.475082	0.00344401
								0.475173	0.00146091
								0.475279	0.00195646
								0.475371	0.00020855
								0.475454	-0.00340749
								0.475524	-0.000422486
								0.475613	-0.00301256
								0.475703	-6.48744e-06
								0.475778	0.00129693
								0.47585	-0.000671053
								0.475932	-0.00103435
								0.476014	-0.00289494
								0.4761	-0.00560274
								0.476213	-0.00737397
								0.4763	-0.00853919
								0.476402	-0.00744987
								0.4765	-0.0101214
								0.476586	-0.009029
								0.476672	-0.0124649
								0.476748	-0.0100092
								0.476837	-0.00799442
								0.476947	-0.00766034
								0.477061	-0.0107939
								0.477166	-0.0119968
								0.477276	-0.00983502
								0.477367	-0.0115551
								0.477461	-0.0156076
								0.477569	-0.0167061
								0.477686	-0.0183516
								0.477756	-0.0201627
								0.477854	-0.0214045
								0.47796	-0.0246774
								0.478037	-0.0281182
								0.478116	-0.0279706
								0.478185	-0.0276889
								0.478278	-0.0243706
								0.478338	-0.0241519
								0.478437	-0.0260828
								0.478546	-0.0272648
								0.478647	-0.0242169
								0.478729	-0.0211023
								0.478795	-0.018744
								0.478886	-0.0216893
								0.478989	-0.016762
								0.479078	-0.0147922
								0.479166	-0.0164756
								0.479262	-0.0170872
								0.479356	-0.0166734
								0.479439	-0.0191623
								0.479542	-0.016132
								0.479653	-0.0134834
								0.479758	-0.0114165
								0.479865	-0.011419
								0.47996	-0.00678292
								0.480064	-0.00351627
								0.480154	-0.00495643
								0.48025	-0.00596334
								0.480336	-0.00523313
								0.480423	-0.00912377
								0.480521	-0.0104456
								0.480621	-0.0117671
								0.480707	-0.0118928
								0.480801	-0.00863725
								0.480898	-0.00541468
								0.48096	0.00204632
								0.481038	-0.00267429
								0.48113	0.00206267
								0.481207	-1.07236e-05
								0.4813	0.00504322
								0.481393	0.00724108
								0.481485	0.0076976
								0.481564	0.00589818
								0.481663	0.00532657
								0.481754	0.00692436
								0.481824	0.00588116
								0.481898	0.00765982
								0.48198	0.00856698
								0.482065	0.00959722
								0.482176	0.0105991
								0.482286	0.0143752
								0.482399	0.0140632
								0.482484	0.01685
								0.48255	0.0202263
								0.482621	0.0221012
								0.482716	0.0192563
								0.482807	0.0211471
								0.48293	0.0227949
								0.483033	0.0224718
								0.483142	0.0240925
								0.483236	0.0245381
								0.483315	0.0229851
								0.483387	0.0244684
								0.483452	0.0276558
								0.483551	0.0297799
								0.483656	0.0274952
								0.483733	0.0279286
								0.483815	0.0273345
								0.483911	0.0302644
								0.484016	0.0311944
								0.484137	0.0303533
								0.484232	0.0312576
								0.484342	0.0326215
								0.484443	0.0345455
								0.484524	0.0378369
								0.484627	0.0384449
								0.484738	0.0416625
								0.484831	0.0381584
								0.484905	0.037885
								0.484981	0.0376536
								0.485076	0.0382539
								0.485169	0.0368599
								0.485238	0.0396234
								0.485318	0.0421339
								0.485403	0.0443628
								0.485516	0.0429706
								0.485604	0.0455164
								0.485696	0.0440252

## Sheet: Supplementary Figure 3
Supplementary Figure 3
ex vivo fibril (PDB 6DSO)				seeded in vitro fibril (PDB 7OVT)
residue number	average RMSF of chain 5-8 [nm]	standard diviation		residue number	average RMSF of chain 5-8 [nm]	standard diviation
1	0.132525	0.00420498		1	0.11905	0.00626438
2	0.09675	0.00629623		2	0.087325	0.00271696
3	0.07845	0.00676923		3	0.070875	0.00200297
4	0.06715	0.0091251		4	0.0615	0.00451221
5	0.056025	0.00888183		5	0.051575	0.00341495
6	0.051275	0.00671877		6	0.0481	0.00310242
7	0.055875	0.00698476		7	0.05605	0.00568793
8	0.06715	0.00790775		8	0.06055	0.00364726
9	0.068575	0.00679204		9	0.068325	0.00316178
10	0.058625	0.00291923		10	0.05945	0.00394747
11	0.068125	0.00366291		11	0.064	0.00393764
12	0.07275	0.00353659		12	0.072475	0.00766074
13	0.078825	0.00393788		13	0.083125	0.0112257
14	0.074075	0.00563843		14	0.081075	0.0109463
15	0.07115	0.00560825		15	0.071125	0.00284989
16	0.0603	0.00612168		16	0.05895	0.000610328
17	0.056	0.00493407		17	0.05475	0.00138293
18	0.0646	0.00188812		18	0.0665	0.00223271
19	0.074675	0.00388547		19	0.076625	0.00651167
20	0.08695	0.00477101		20	0.0857	0.00651959
21	0.09995	0.00458721		21	0.094975	0.00576471
22	0.117325	0.00755922		22	0.113475	0.00511975
23	0.119775	0.00655834		23	0.120525	0.00341495
24	0.13405	0.00635197		24	0.133075	0.00297437
25	0.139175	0.00504598		25	0.140075	0.00368875
26	0.12715	0.00349321		26	0.13695	0.0203365
27	0.125175	0.00150229		27	0.126175	0.00268828
28	0.113825	0.00119033		28	0.113775	0.00817844
29	0.11255	0.00469707		29	0.1091	0.00726464
30	0.0987	0.00398434		30	0.09665	0.00381346
31	0.108975	0.00529073		31	0.0986	0.00588558
32	0.109975	0.0018226		32	0.093875	0.00545728
33	0.09735	0.000923309		33	0.085575	0.00632628
34	0.10395	0.00143614		34	0.094075	0.00984337
35	0.097975	0.00198037		35	0.09145	0.0127209
36	0.108925	0.00319482		36	0.1029	0.0138512
37	0.110075	0.00366427		37	0.1044	0.0128016
38	0.12455	0.00318159		38	0.11985	0.0133622
39	0.13125	0.00300541		39	0.129225	0.0141388
40	0.115875	0.00208731		40	0.1155	0.0130715
41	0.11535	0.000906918		41	0.117425	0.0126357
42	0.103475	0.00071894		42	0.1076	0.0117539
43	0.0903	0.00157003		43	0.0914	0.00925797
44	0.07315	0.00187417		44	0.07445	0.00662816
45	0.076025	0.00181297		45	0.081425	0.00723995
46	0.07075	0.00353164		46	0.075175	0.00400835
47	0.079475	0.00327137		47	0.086375	0.00579067
48	0.082875	0.00527275		48	0.0887	0.006179
49	0.080925	0.00429964		49	0.084525	0.00353792
50	0.074475	0.00140423		50	0.076825	0.00438085
51	0.06435	0.000955249		51	0.066475	0.00477356
52	0.0697	0.00264197		52	0.06965	0.00304508
53	0.067975	0.00251831		53	0.07115	0.00585043
54	0.0725	0.00309273		54	0.07515	0.0043177
55	0.0777	0.00281957		55	0.0814	0.00401933
56	0.085975	0.00213819		56	0.08465	0.00229837
57	0.086625	0.00110085		57	0.08285	0.00158981
58	0.094775	0.00043229		58	0.08695	0.00120934
59	0.10075	0.000788987		59	0.08915	0.00180624
60	0.101875	0.000912072		60	0.09085	0.00390736
61	0.106875	0.000697764		61	0.09595	0.00640371
62	0.11185	0.00124197		62	0.10545	0.00908777
63	0.1041	0.00177623		63	0.097075	0.00811553
64	0.1001	0.00472599		64	0.09535	0.00590529
65	0.1145	0.00251496		65	0.115075	0.00857886
66	0.122425	0.00887084		66	0.13545	0.00269676
67	0.142375	0.0146875		67	0.169075	0.0178773
68	0.175725	0.0373957		68	0.205325	0.042203
69	0.244875	0.0645358		69	0.276	0.0590662

## Sheet: Supplementary Figure 6
Supplementary Figure 6
	Black rectangles represent croped areas shown in Supplementary Figure 6
